# Supplementary material for: Comparison of imaging-based bone marrow dosimetry methodologies and their dose–effect relationships in [177Lu]Lu-PSMA-617 RLT including a novel method with active marrow localization
Source: EJNMMI Phys. 2025 Dec 4;13:1. doi: 10.1186/s40658-025-00816-6 (PMC12779781; doi:10.1186/s40658-025-00816-6)
Supplement: Supplementary file 2 — Additional file2 (XLSX 123 KB) [file 40658_2025_816_MOESM2_ESM.xlsx]

## Sheet: BVF 0.03
Energy absorption fractions (EAFs) for energy deposited in red marrow as a function of energy and origination site (e.g. decay, secondary electron, or boundary crossing). BVF 3%.
Part A. Spongiosa, no lesion.
Energy (MeV)	Red Marrow											Yellow Marrow	Trabecular Bone Surface	Trabecular Bone Volume	Cortical Bone Surface
	Cellularity Fraction (%)
	1	10	20	30	40	50	60	70	80	90	99
0.01	0.965	0.968	0.97	0.972	0.975	0.981	0.985	0.988	0.992	0.995	0.999	0.0185	0.211	0.00864	0.00864
0.02	0.877	0.892	0.901	0.915	0.926	0.936	0.947	0.961	0.972	0.985	0.996	0.0604	0.216	0.029	0.029
0.03	0.757	0.783	0.805	0.826	0.852	0.877	0.9	0.923	0.948	0.971	0.992	0.122	0.224	0.0581	0.0581
0.04	0.628	0.661	0.699	0.733	0.771	0.806	0.842	0.881	0.919	0.955	0.986	0.188	0.241	0.0907	0.0907
0.05	0.487	0.536	0.589	0.638	0.685	0.738	0.788	0.838	0.886	0.936	0.982	0.253	0.253	0.128	0.128
0.06	0.362	0.42	0.485	0.544	0.607	0.672	0.734	0.8	0.861	0.922	0.976	0.322	0.27	0.168	0.168
0.07	0.258	0.324	0.393	0.473	0.543	0.619	0.686	0.76	0.835	0.908	0.971	0.373	0.28	0.209	0.209
0.08	0.188	0.261	0.347	0.42	0.502	0.581	0.661	0.742	0.819	0.9	0.967	0.405	0.294	0.243	0.243
0.09	0.146	0.226	0.307	0.395	0.481	0.564	0.646	0.728	0.807	0.888	0.967	0.427	0.319	0.277	0.277
0.1	0.118	0.199	0.284	0.373	0.46	0.545	0.628	0.718	0.798	0.883	0.961	0.437	0.334	0.302	0.302
0.11	0.101	0.18	0.271	0.36	0.449	0.533	0.623	0.71	0.797	0.884	0.958	0.446	0.347	0.324	0.324
0.12	0.0861	0.166	0.258	0.347	0.441	0.526	0.614	0.707	0.79	0.877	0.959	0.453	0.362	0.342	0.342
0.13	0.0753	0.159	0.249	0.338	0.429	0.522	0.611	0.701	0.789	0.877	0.954	0.455	0.372	0.357	0.357
0.14	0.0673	0.152	0.242	0.334	0.429	0.518	0.606	0.696	0.785	0.875	0.954	0.46	0.378	0.368	0.368
0.15	0.0611	0.145	0.236	0.331	0.421	0.513	0.603	0.695	0.784	0.872	0.952	0.46	0.391	0.376	0.376
0.16	0.0558	0.139	0.233	0.326	0.417	0.51	0.603	0.692	0.783	0.872	0.952	0.463	0.396	0.384	0.384
0.18	0.0472	0.132	0.225	0.321	0.415	0.506	0.597	0.693	0.778	0.869	0.952	0.466	0.409	0.397	0.397
0.2	0.0416	0.125	0.222	0.314	0.41	0.501	0.593	0.686	0.777	0.868	0.948	0.471	0.415	0.408	0.408
0.22	0.0373	0.124	0.22	0.312	0.406	0.5	0.592	0.685	0.777	0.867	0.948	0.473	0.423	0.413	0.413
0.25	0.0323	0.119	0.214	0.308	0.402	0.496	0.59	0.681	0.774	0.867	0.948	0.473	0.431	0.426	0.426
0.3	0.0271	0.113	0.209	0.303	0.399	0.494	0.586	0.681	0.773	0.865	0.948	0.476	0.44	0.438	0.438
0.35	0.0234	0.111	0.207	0.303	0.395	0.489	0.586	0.678	0.771	0.864	0.946	0.477	0.446	0.443	0.443
0.4	0.0214	0.109	0.206	0.301	0.395	0.49	0.584	0.678	0.77	0.863	0.945	0.479	0.45	0.449	0.449
0.5	0.0183	0.106	0.201	0.299	0.392	0.487	0.581	0.676	0.769	0.86	0.944	0.48	0.455	0.455	0.455
0.6	0.0165	0.102	0.199	0.295	0.39	0.483	0.577	0.671	0.764	0.856	0.938	0.479	0.459	0.456	0.456
0.7	0.0152	0.101	0.195	0.291	0.384	0.479	0.571	0.663	0.756	0.848	0.929	0.472	0.454	0.452	0.452
0.8	0.0142	0.0987	0.191	0.286	0.377	0.469	0.561	0.653	0.742	0.832	0.914	0.464	0.447	0.447	0.447
0.9	0.0134	0.0963	0.188	0.278	0.369	0.46	0.55	0.639	0.726	0.815	0.893	0.455	0.44	0.437	0.437
1	0.0128	0.0928	0.182	0.271	0.359	0.447	0.536	0.622	0.709	0.796	0.873	0.444	0.428	0.427	0.427
1.1	0.0121	0.0909	0.178	0.263	0.35	0.436	0.52	0.606	0.689	0.773	0.849	0.432	0.415	0.415	0.415
1.3	0.0109	0.0846	0.166	0.248	0.329	0.408	0.49	0.571	0.649	0.73	0.802	0.408	0.39	0.391	0.391
1.5	0.0101	0.0793	0.155	0.232	0.308	0.383	0.46	0.532	0.609	0.682	0.756	0.381	0.367	0.367	0.367
1.7	0.00927	0.0732	0.145	0.214	0.286	0.357	0.428	0.499	0.571	0.641	0.704	0.357	0.343	0.346	0.346
2	0.00826	0.066	0.129	0.194	0.257	0.321	0.387	0.451	0.512	0.574	0.631	0.317	0.31	0.309	0.309
2.5	0.00676	0.0541	0.107	0.161	0.213	0.268	0.317	0.376	0.426	0.481	0.525	0.264	0.258	0.26	0.26
Part B. Spongiosa, with lesion.
Energy (MeV)	Red Marrow											Yellow Marrow	Trabecular Bone Surface	Trabecular Bone Volume	Cortical Bone Surface	Lesion
	Cellularity Fraction (%)
	1	10	20	30	40	50	60	70	80	90	99
0.01	0.963	0.966	0.97	0.971	0.976	0.978	0.98	0.986	0.988	0.991	0.994	0.017	0.00403	0.00403	0.00403	0.00285
0.02	0.879	0.885	0.898	0.91	0.92	0.926	0.942	0.949	0.96	0.969	0.979	0.0531	0.0152	0.0152	0.0152	0.00945
0.03	0.76	0.776	0.797	0.817	0.842	0.861	0.882	0.9	0.921	0.94	0.957	0.101	0.0272	0.0272	0.0272	0.0166
0.04	0.628	0.655	0.688	0.714	0.751	0.779	0.811	0.837	0.872	0.905	0.936	0.154	0.0451	0.0451	0.0451	0.0285
0.05	0.491	0.527	0.57	0.613	0.654	0.695	0.738	0.779	0.825	0.864	0.902	0.214	0.0613	0.0613	0.0613	0.0444
0.06	0.364	0.405	0.459	0.519	0.565	0.617	0.666	0.722	0.772	0.825	0.868	0.262	0.0831	0.0831	0.0831	0.0574
0.07	0.26	0.312	0.37	0.429	0.496	0.55	0.61	0.667	0.722	0.785	0.838	0.296	0.0984	0.0984	0.0984	0.0724
0.08	0.19	0.248	0.314	0.375	0.436	0.497	0.562	0.625	0.685	0.752	0.811	0.322	0.116	0.116	0.116	0.0871
0.09	0.146	0.207	0.27	0.339	0.402	0.47	0.533	0.595	0.662	0.723	0.781	0.33	0.131	0.131	0.131	0.0996
0.1	0.117	0.177	0.243	0.312	0.378	0.444	0.509	0.571	0.644	0.704	0.767	0.336	0.142	0.142	0.142	0.107
0.11	0.0987	0.158	0.228	0.291	0.359	0.429	0.494	0.554	0.624	0.687	0.747	0.338	0.151	0.151	0.151	0.115
0.12	0.0839	0.143	0.213	0.277	0.348	0.41	0.478	0.545	0.609	0.675	0.733	0.337	0.158	0.158	0.158	0.122
0.13	0.0741	0.134	0.203	0.271	0.336	0.401	0.469	0.535	0.601	0.662	0.724	0.335	0.162	0.162	0.162	0.127
0.14	0.0645	0.127	0.192	0.259	0.327	0.391	0.462	0.526	0.589	0.653	0.714	0.337	0.167	0.167	0.167	0.131
0.15	0.0574	0.119	0.186	0.253	0.32	0.386	0.45	0.516	0.583	0.65	0.708	0.334	0.169	0.169	0.169	0.133
0.16	0.0529	0.113	0.178	0.248	0.314	0.378	0.444	0.508	0.574	0.637	0.696	0.334	0.174	0.174	0.174	0.14
0.18	0.0447	0.106	0.172	0.236	0.302	0.368	0.432	0.499	0.566	0.628	0.689	0.329	0.173	0.173	0.173	0.147
0.2	0.0384	0.0979	0.163	0.23	0.295	0.358	0.426	0.487	0.556	0.616	0.676	0.331	0.177	0.177	0.177	0.15
0.22	0.0338	0.0931	0.161	0.225	0.291	0.359	0.418	0.482	0.549	0.611	0.668	0.33	0.178	0.178	0.178	0.154
0.25	0.0293	0.0882	0.155	0.218	0.283	0.349	0.413	0.473	0.539	0.599	0.659	0.323	0.181	0.181	0.181	0.159
0.3	0.0239	0.0822	0.146	0.209	0.276	0.338	0.401	0.465	0.531	0.592	0.647	0.323	0.182	0.182	0.182	0.167
0.35	0.0204	0.0778	0.141	0.206	0.27	0.332	0.395	0.456	0.517	0.582	0.637	0.319	0.184	0.184	0.184	0.171
0.4	0.0178	0.0748	0.139	0.202	0.265	0.328	0.389	0.451	0.513	0.574	0.627	0.315	0.184	0.184	0.184	0.175
0.5	0.015	0.0711	0.134	0.196	0.258	0.319	0.382	0.442	0.502	0.565	0.614	0.312	0.183	0.183	0.183	0.181
0.6	0.0133	0.0692	0.13	0.192	0.251	0.313	0.373	0.433	0.498	0.553	0.612	0.307	0.186	0.186	0.186	0.184
0.7	0.0119	0.0664	0.127	0.188	0.247	0.306	0.368	0.424	0.485	0.542	0.597	0.3	0.184	0.184	0.184	0.185
0.8	0.0108	0.0639	0.122	0.18	0.241	0.298	0.356	0.414	0.474	0.529	0.58	0.292	0.183	0.183	0.183	0.184
0.9	0.00988	0.0614	0.119	0.176	0.233	0.287	0.347	0.401	0.461	0.517	0.566	0.286	0.18	0.18	0.18	0.181
1	0.00938	0.059	0.115	0.171	0.225	0.28	0.337	0.391	0.446	0.501	0.546	0.276	0.175	0.175	0.175	0.18
1.1	0.0089	0.0571	0.111	0.164	0.218	0.272	0.325	0.378	0.43	0.48	0.529	0.269	0.171	0.171	0.171	0.178
1.3	0.00775	0.0525	0.103	0.152	0.202	0.252	0.303	0.35	0.397	0.453	0.496	0.247	0.164	0.164	0.164	0.17
1.5	0.00701	0.0489	0.0945	0.141	0.188	0.233	0.278	0.321	0.372	0.419	0.455	0.231	0.156	0.156	0.156	0.162
1.7	0.00637	0.0448	0.0871	0.129	0.172	0.216	0.256	0.299	0.342	0.383	0.423	0.21	0.148	0.148	0.148	0.154
2	0.00554	0.0392	0.077	0.114	0.152	0.19	0.225	0.265	0.303	0.34	0.373	0.189	0.135	0.135	0.135	0.139
Part C. Spongiosa, with lesion, no marrow.
Energy (MeV)	Lesion	Trabecular Bone Surface	Trabecular Bone Volume
0.01	0.999	0.413	0.0167
0.02	0.997	0.425	0.0573
0.03	0.994	0.447	0.114
0.04	0.991	0.47	0.179
0.05	0.987	0.497	0.253
0.06	0.983	0.524	0.332
0.07	0.979	0.557	0.406
0.08	0.975	0.586	0.478
0.09	0.972	0.621	0.543
0.1	0.969	0.653	0.596
0.11	0.966	0.685	0.64
0.12	0.964	0.713	0.674
0.13	0.963	0.732	0.698
0.14	0.962	0.749	0.721
0.15	0.961	0.766	0.739
0.16	0.959	0.779	0.756
0.18	0.958	0.8	0.782
0.2	0.957	0.818	0.801
0.22	0.956	0.832	0.817
0.25	0.954	0.846	0.835
0.3	0.954	0.864	0.856
0.35	0.953	0.878	0.87
0.4	0.952	0.887	0.881
0.5	0.95	0.898	0.894
0.6	0.945	0.9	0.897
0.7	0.933	0.891	0.89
0.8	0.917	0.878	0.878
0.9	0.896	0.86	0.859
1	0.874	0.839	0.836
1.1	0.849	0.815	0.814
1.3	0.8	0.768	0.766
1.5	0.747	0.719	0.718
1.7	0.698	0.672	0.67
2	0.626	0.603	0.603

## Sheet: BVF 0.05
Energy absorption fractions (EAFs) for energy deposited in red marrow as a function of energy and origination site (e.g. decay, secondary electron, or boundary crossing). BVF 5%.
Part A. Spongiosa, no lesion.
Energy (MeV)	Red Marrow											Yellow Marrow	Trabecular Bone Surface	Trabecular Bone Volume	Cortical Bone Surface
	Cellularity Fraction (%)
	1	10	20	30	40	50	60	70	80	90	99
0.01	0.963	0.964	0.972	0.972	0.977	0.981	0.985	0.988	0.991	0.995	0.999	0.0188	0.198	0.00845	0.00845
0.02	0.876	0.886	0.902	0.915	0.922	0.937	0.948	0.961	0.97	0.983	0.994	0.0587	0.206	0.0269	0.0269
0.03	0.761	0.783	0.801	0.83	0.852	0.874	0.896	0.921	0.942	0.965	0.988	0.123	0.213	0.0536	0.0536
0.04	0.63	0.659	0.694	0.735	0.768	0.806	0.841	0.874	0.912	0.949	0.982	0.186	0.226	0.0844	0.0844
0.05	0.493	0.535	0.587	0.63	0.682	0.735	0.78	0.827	0.879	0.931	0.972	0.256	0.242	0.124	0.124
0.06	0.361	0.421	0.479	0.545	0.605	0.664	0.728	0.789	0.853	0.908	0.965	0.314	0.257	0.16	0.16
0.07	0.259	0.323	0.396	0.463	0.536	0.604	0.684	0.753	0.824	0.896	0.96	0.372	0.27	0.198	0.198
0.08	0.19	0.26	0.342	0.417	0.495	0.578	0.654	0.728	0.807	0.885	0.953	0.398	0.289	0.232	0.232
0.09	0.146	0.222	0.304	0.386	0.471	0.551	0.627	0.716	0.792	0.874	0.946	0.415	0.301	0.264	0.264
0.1	0.118	0.196	0.28	0.365	0.455	0.535	0.617	0.703	0.784	0.868	0.941	0.43	0.316	0.289	0.289
0.11	0.0998	0.179	0.266	0.35	0.441	0.525	0.608	0.693	0.776	0.865	0.938	0.432	0.333	0.31	0.31
0.12	0.0854	0.164	0.254	0.341	0.43	0.518	0.603	0.689	0.774	0.861	0.934	0.436	0.348	0.326	0.326
0.13	0.0758	0.158	0.245	0.332	0.421	0.508	0.6	0.683	0.771	0.855	0.928	0.441	0.355	0.34	0.34
0.14	0.0666	0.147	0.235	0.326	0.415	0.504	0.593	0.678	0.765	0.852	0.929	0.446	0.366	0.354	0.354
0.15	0.0607	0.142	0.234	0.322	0.411	0.496	0.588	0.676	0.761	0.85	0.928	0.45	0.375	0.363	0.363
0.16	0.0555	0.137	0.227	0.321	0.408	0.497	0.587	0.673	0.761	0.847	0.927	0.451	0.381	0.373	0.373
0.18	0.047	0.131	0.221	0.31	0.4	0.49	0.58	0.671	0.758	0.843	0.924	0.452	0.394	0.384	0.384
0.2	0.0414	0.124	0.217	0.306	0.396	0.489	0.577	0.664	0.755	0.842	0.922	0.458	0.404	0.393	0.393
0.22	0.0369	0.12	0.212	0.302	0.396	0.485	0.573	0.662	0.749	0.839	0.919	0.456	0.413	0.405	0.405
0.25	0.0318	0.115	0.208	0.3	0.39	0.481	0.571	0.661	0.751	0.839	0.918	0.457	0.421	0.414	0.414
0.3	0.0266	0.11	0.202	0.294	0.386	0.476	0.567	0.658	0.748	0.836	0.917	0.46	0.43	0.427	0.427
0.35	0.0234	0.106	0.2	0.293	0.382	0.473	0.563	0.657	0.745	0.834	0.915	0.461	0.437	0.435	0.435
0.4	0.0208	0.104	0.197	0.291	0.382	0.473	0.565	0.654	0.743	0.834	0.913	0.461	0.445	0.441	0.441
0.5	0.0181	0.101	0.194	0.288	0.38	0.471	0.561	0.653	0.742	0.83	0.912	0.463	0.45	0.449	0.449
0.6	0.0164	0.1	0.192	0.285	0.376	0.467	0.557	0.647	0.737	0.827	0.906	0.46	0.451	0.45	0.45
0.7	0.015	0.0984	0.189	0.281	0.37	0.462	0.551	0.64	0.729	0.817	0.896	0.456	0.448	0.446	0.446
0.8	0.0139	0.0953	0.185	0.273	0.364	0.453	0.542	0.63	0.717	0.803	0.882	0.449	0.442	0.441	0.441
0.9	0.0134	0.0929	0.18	0.269	0.357	0.443	0.531	0.618	0.702	0.787	0.864	0.44	0.432	0.432	0.432
1	0.0126	0.0901	0.177	0.263	0.348	0.433	0.519	0.602	0.686	0.769	0.845	0.428	0.423	0.422	0.422
1.1	0.0118	0.0872	0.171	0.255	0.338	0.421	0.504	0.584	0.669	0.75	0.821	0.418	0.412	0.411	0.411
1.3	0.0109	0.0822	0.161	0.24	0.318	0.398	0.475	0.552	0.63	0.71	0.775	0.395	0.388	0.389	0.389
1.5	0.00999	0.076	0.151	0.226	0.299	0.372	0.446	0.523	0.592	0.667	0.731	0.37	0.362	0.364	0.364
1.7	0.00904	0.0718	0.141	0.21	0.28	0.348	0.417	0.488	0.555	0.624	0.685	0.346	0.341	0.342	0.342
2	0.00804	0.0645	0.126	0.189	0.25	0.311	0.375	0.437	0.5	0.56	0.619	0.312	0.307	0.309	0.309
2.5	0.00661	0.0532	0.106	0.157	0.209	0.26	0.313	0.365	0.418	0.468	0.516	0.26	0.259	0.257	0.257
Part B. Spongiosa, with lesion.
Energy (MeV)	Red Marrow											Yellow Marrow	Trabecular Bone Surface	Trabecular Bone Volume	Cortical Bone Surface	Lesion
	Cellularity Fraction (%)
	1	10	20	30	40	50	60	70	80	90	99
0.01	0.962	0.966	0.969	0.97	0.974	0.978	0.98	0.984	0.986	0.989	0.99	0.014	0.00471	0.00471	0.00471	0.00332
0.02	0.876	0.884	0.895	0.906	0.917	0.924	0.933	0.944	0.95	0.96	0.971	0.0475	0.0166	0.0166	0.0166	0.0121
0.03	0.759	0.782	0.794	0.816	0.828	0.852	0.869	0.886	0.908	0.925	0.943	0.0936	0.0307	0.0307	0.0307	0.0219
0.04	0.625	0.655	0.679	0.708	0.742	0.763	0.794	0.825	0.849	0.874	0.903	0.146	0.0495	0.0495	0.0495	0.035
0.05	0.488	0.528	0.562	0.597	0.639	0.68	0.713	0.756	0.791	0.827	0.86	0.19	0.0717	0.0717	0.0717	0.0518
0.06	0.36	0.408	0.451	0.501	0.543	0.592	0.635	0.679	0.729	0.773	0.812	0.24	0.0903	0.0903	0.0903	0.0686
0.07	0.257	0.308	0.355	0.409	0.461	0.516	0.568	0.618	0.669	0.722	0.769	0.265	0.112	0.112	0.112	0.0892
0.08	0.189	0.237	0.293	0.348	0.405	0.455	0.515	0.571	0.627	0.678	0.727	0.276	0.131	0.131	0.131	0.106
0.09	0.145	0.197	0.253	0.308	0.37	0.42	0.479	0.53	0.587	0.642	0.694	0.284	0.146	0.146	0.146	0.12
0.1	0.116	0.168	0.225	0.282	0.339	0.396	0.452	0.505	0.562	0.612	0.665	0.282	0.157	0.157	0.157	0.128
0.11	0.0966	0.148	0.203	0.263	0.317	0.37	0.424	0.482	0.537	0.595	0.643	0.282	0.169	0.169	0.169	0.137
0.12	0.0819	0.134	0.191	0.249	0.302	0.356	0.412	0.47	0.521	0.573	0.627	0.279	0.18	0.18	0.18	0.146
0.13	0.0721	0.122	0.178	0.231	0.287	0.342	0.396	0.456	0.511	0.559	0.61	0.277	0.185	0.185	0.185	0.149
0.14	0.0644	0.113	0.166	0.224	0.277	0.334	0.386	0.444	0.496	0.552	0.593	0.272	0.19	0.19	0.19	0.157
0.15	0.0573	0.108	0.16	0.214	0.267	0.324	0.38	0.433	0.484	0.532	0.588	0.271	0.197	0.197	0.197	0.159
0.16	0.052	0.101	0.153	0.21	0.261	0.318	0.368	0.421	0.473	0.524	0.575	0.272	0.197	0.197	0.197	0.166
0.18	0.0435	0.0918	0.146	0.198	0.251	0.303	0.358	0.408	0.457	0.515	0.56	0.264	0.205	0.205	0.205	0.173
0.2	0.0372	0.0852	0.138	0.191	0.241	0.293	0.344	0.394	0.446	0.5	0.548	0.262	0.206	0.206	0.206	0.177
0.22	0.033	0.0799	0.132	0.184	0.234	0.284	0.338	0.391	0.44	0.49	0.533	0.258	0.209	0.209	0.209	0.18
0.25	0.0281	0.0751	0.125	0.175	0.228	0.279	0.329	0.379	0.428	0.476	0.527	0.254	0.213	0.213	0.213	0.189
0.3	0.0223	0.0674	0.118	0.169	0.217	0.268	0.317	0.366	0.415	0.466	0.507	0.252	0.215	0.215	0.215	0.197
0.35	0.0188	0.0636	0.114	0.163	0.211	0.26	0.31	0.357	0.406	0.459	0.499	0.245	0.217	0.217	0.217	0.202
0.4	0.0165	0.0605	0.11	0.159	0.208	0.254	0.303	0.35	0.401	0.447	0.489	0.242	0.217	0.217	0.217	0.204
0.5	0.0137	0.0567	0.105	0.154	0.201	0.248	0.296	0.344	0.391	0.438	0.479	0.241	0.22	0.22	0.22	0.211
0.6	0.0119	0.0546	0.102	0.15	0.198	0.243	0.29	0.338	0.386	0.432	0.473	0.238	0.221	0.221	0.221	0.215
0.7	0.0104	0.0525	0.0994	0.146	0.192	0.24	0.286	0.333	0.379	0.424	0.464	0.233	0.221	0.221	0.221	0.214
0.8	0.00955	0.051	0.0973	0.143	0.188	0.235	0.28	0.325	0.372	0.416	0.459	0.229	0.218	0.218	0.218	0.212
0.9	0.00885	0.0499	0.0945	0.139	0.185	0.229	0.275	0.319	0.363	0.407	0.447	0.226	0.214	0.214	0.214	0.209
1	0.00822	0.048	0.0925	0.136	0.179	0.223	0.267	0.311	0.354	0.398	0.435	0.219	0.209	0.209	0.209	0.206
1.1	0.0076	0.0462	0.0889	0.131	0.173	0.218	0.26	0.301	0.345	0.388	0.427	0.214	0.205	0.205	0.205	0.201
1.3	0.00686	0.0435	0.0834	0.124	0.164	0.204	0.245	0.285	0.326	0.364	0.399	0.202	0.193	0.193	0.193	0.19
1.5	0.00628	0.0401	0.0783	0.115	0.153	0.192	0.229	0.266	0.304	0.341	0.377	0.189	0.181	0.181	0.181	0.179
1.7	0.00573	0.0372	0.0725	0.107	0.143	0.179	0.214	0.25	0.284	0.32	0.351	0.177	0.169	0.169	0.169	0.166
2	0.00498	0.0334	0.0653	0.0973	0.129	0.16	0.192	0.223	0.256	0.288	0.317	0.16	0.153	0.153	0.153	0.15
Part C. Spongiosa, with lesion, no marrow.
Energy (MeV)	Lesion	Trabecular Bone Surface	Trabecular Bone Volume
0.01	0.998	0.398	0.0157
0.02	0.995	0.408	0.0528
0.03	0.99	0.425	0.106
0.04	0.984	0.448	0.172
0.05	0.978	0.474	0.242
0.06	0.971	0.508	0.316
0.07	0.964	0.533	0.388
0.08	0.958	0.557	0.458
0.09	0.952	0.591	0.516
0.1	0.948	0.622	0.567
0.11	0.944	0.655	0.609
0.12	0.939	0.682	0.642
0.13	0.939	0.703	0.672
0.14	0.936	0.722	0.694
0.15	0.933	0.737	0.713
0.16	0.931	0.752	0.732
0.18	0.93	0.776	0.755
0.2	0.927	0.793	0.778
0.22	0.926	0.808	0.794
0.25	0.924	0.825	0.814
0.3	0.921	0.847	0.838
0.35	0.919	0.861	0.854
0.4	0.919	0.872	0.866
0.5	0.916	0.884	0.88
0.6	0.91	0.887	0.884
0.7	0.9	0.88	0.877
0.8	0.884	0.866	0.866
0.9	0.865	0.849	0.846
1	0.845	0.829	0.829
1.1	0.821	0.806	0.806
1.3	0.774	0.763	0.76
1.5	0.727	0.715	0.713
1.7	0.681	0.667	0.666
2	0.61	0.6	0.603

## Sheet: BVF 0.07
Energy absorption fractions (EAFs) for energy deposited in red marrow as a function of energy and origination site (e.g. decay, secondary electron, or boundary crossing). BVF 7%.
Part A. Spongiosa, no lesion.
Energy (MeV)	Red Marrow											Yellow Marrow	Trabecular Bone Surface	Trabecular Bone Volume	Cortical Bone Surface
	Cellularity Fraction (%)
	1	10	20	30	40	50	60	70	80	90	99
0.01	0.964	0.966	0.97	0.973	0.977	0.982	0.983	0.986	0.991	0.995	0.998	0.0177	0.165	0.0065	0.0065
0.02	0.878	0.888	0.9	0.911	0.922	0.936	0.947	0.96	0.971	0.985	0.992	0.0625	0.17	0.0221	0.0221
0.03	0.762	0.78	0.803	0.831	0.85	0.873	0.899	0.92	0.942	0.965	0.986	0.118	0.176	0.0466	0.0466
0.04	0.625	0.663	0.696	0.731	0.771	0.804	0.839	0.873	0.908	0.946	0.978	0.184	0.185	0.073	0.073
0.05	0.489	0.54	0.583	0.63	0.678	0.727	0.779	0.827	0.88	0.924	0.966	0.248	0.201	0.102	0.102
0.06	0.361	0.422	0.477	0.543	0.599	0.659	0.725	0.784	0.848	0.904	0.958	0.312	0.212	0.131	0.131
0.07	0.258	0.32	0.394	0.467	0.533	0.607	0.677	0.747	0.817	0.886	0.951	0.359	0.23	0.162	0.162
0.08	0.19	0.259	0.338	0.413	0.49	0.569	0.645	0.721	0.798	0.871	0.942	0.391	0.238	0.194	0.194
0.09	0.146	0.223	0.304	0.381	0.463	0.543	0.623	0.704	0.782	0.866	0.934	0.412	0.251	0.22	0.22
0.1	0.12	0.195	0.278	0.364	0.446	0.529	0.604	0.694	0.776	0.853	0.927	0.416	0.271	0.249	0.249
0.11	0.101	0.177	0.265	0.345	0.433	0.518	0.599	0.68	0.764	0.846	0.918	0.426	0.284	0.268	0.268
0.12	0.0862	0.163	0.252	0.335	0.419	0.506	0.587	0.676	0.758	0.842	0.917	0.432	0.3	0.283	0.283
0.13	0.0755	0.153	0.242	0.327	0.415	0.497	0.583	0.671	0.751	0.834	0.912	0.434	0.311	0.298	0.298
0.14	0.0677	0.144	0.235	0.321	0.408	0.493	0.58	0.664	0.748	0.835	0.908	0.435	0.324	0.313	0.313
0.15	0.0604	0.142	0.227	0.313	0.402	0.492	0.573	0.661	0.744	0.83	0.906	0.438	0.333	0.324	0.324
0.16	0.0546	0.135	0.223	0.309	0.398	0.486	0.572	0.657	0.742	0.827	0.901	0.439	0.341	0.332	0.332
0.18	0.047	0.126	0.215	0.302	0.392	0.48	0.564	0.651	0.737	0.822	0.897	0.44	0.355	0.349	0.349
0.2	0.0413	0.122	0.209	0.298	0.387	0.473	0.561	0.648	0.733	0.82	0.894	0.441	0.367	0.359	0.359
0.22	0.0369	0.117	0.205	0.296	0.384	0.468	0.556	0.642	0.729	0.816	0.89	0.444	0.378	0.373	0.373
0.25	0.0317	0.112	0.201	0.29	0.378	0.465	0.553	0.639	0.726	0.81	0.888	0.442	0.388	0.384	0.384
0.3	0.0268	0.107	0.196	0.285	0.373	0.46	0.548	0.634	0.721	0.805	0.883	0.444	0.402	0.398	0.398
0.35	0.0227	0.104	0.192	0.281	0.37	0.457	0.544	0.63	0.718	0.802	0.881	0.444	0.412	0.408	0.408
0.4	0.0205	0.101	0.191	0.279	0.367	0.455	0.542	0.629	0.716	0.802	0.88	0.443	0.42	0.417	0.417
0.5	0.0178	0.0981	0.186	0.276	0.364	0.452	0.539	0.624	0.712	0.798	0.874	0.444	0.427	0.425	0.425
0.6	0.0159	0.0966	0.185	0.273	0.362	0.449	0.536	0.622	0.709	0.795	0.871	0.442	0.43	0.428	0.428
0.7	0.0147	0.0935	0.182	0.27	0.357	0.445	0.529	0.615	0.7	0.786	0.861	0.437	0.427	0.427	0.427
0.8	0.0136	0.092	0.179	0.264	0.35	0.436	0.52	0.603	0.689	0.775	0.847	0.43	0.423	0.423	0.423
0.9	0.0127	0.0896	0.174	0.259	0.342	0.428	0.51	0.593	0.677	0.758	0.832	0.422	0.417	0.415	0.415
1	0.0122	0.087	0.17	0.253	0.333	0.416	0.498	0.578	0.66	0.739	0.812	0.413	0.407	0.405	0.405
1.1	0.0115	0.084	0.165	0.246	0.325	0.404	0.484	0.565	0.645	0.723	0.791	0.401	0.398	0.397	0.397
1.3	0.0105	0.0786	0.154	0.232	0.307	0.383	0.459	0.53	0.606	0.681	0.747	0.379	0.376	0.377	0.377
1.5	0.00969	0.0743	0.145	0.217	0.289	0.359	0.432	0.499	0.574	0.641	0.704	0.357	0.355	0.354	0.354
1.7	0.00878	0.0688	0.136	0.203	0.271	0.336	0.403	0.47	0.536	0.602	0.661	0.334	0.331	0.334	0.334
2	0.00784	0.0623	0.122	0.183	0.244	0.303	0.363	0.425	0.482	0.545	0.6	0.302	0.302	0.3	0.3
2.5	0.0065	0.0517	0.102	0.152	0.204	0.253	0.304	0.357	0.408	0.459	0.502	0.25	0.251	0.252	0.252
Part B. Spongiosa, with lesion.
Energy (MeV)	Red Marrow											Yellow Marrow	Trabecular Bone Surface	Trabecular Bone Volume	Cortical Bone Surface	Lesion
	Cellularity Fraction (%)
	1	10	20	30	40	50	60	70	80	90	99
0.01	0.962	0.966	0.966	0.972	0.974	0.978	0.981	0.983	0.985	0.988	0.99	0.0147	0.00474	0.00474	0.00474	0.00305
0.02	0.878	0.887	0.896	0.905	0.913	0.923	0.935	0.943	0.954	0.964	0.972	0.0505	0.0141	0.0141	0.0141	0.011
0.03	0.761	0.779	0.795	0.815	0.832	0.848	0.87	0.887	0.908	0.926	0.94	0.0966	0.0295	0.0295	0.0295	0.0224
0.04	0.623	0.655	0.678	0.706	0.736	0.766	0.798	0.823	0.85	0.877	0.905	0.148	0.048	0.048	0.048	0.0357
0.05	0.49	0.526	0.567	0.602	0.638	0.679	0.717	0.754	0.786	0.828	0.863	0.194	0.0666	0.0666	0.0666	0.0507
0.06	0.362	0.403	0.447	0.498	0.546	0.595	0.641	0.683	0.732	0.774	0.819	0.238	0.085	0.085	0.085	0.0699
0.07	0.258	0.305	0.359	0.413	0.463	0.521	0.569	0.617	0.673	0.726	0.774	0.271	0.105	0.105	0.105	0.0895
0.08	0.19	0.241	0.295	0.354	0.408	0.465	0.516	0.575	0.627	0.68	0.733	0.28	0.125	0.125	0.125	0.105
0.09	0.144	0.198	0.253	0.312	0.369	0.422	0.477	0.531	0.588	0.644	0.694	0.284	0.14	0.14	0.14	0.119
0.1	0.118	0.171	0.231	0.284	0.338	0.392	0.453	0.506	0.564	0.62	0.668	0.285	0.151	0.151	0.151	0.13
0.11	0.0972	0.149	0.206	0.26	0.316	0.374	0.43	0.484	0.543	0.596	0.647	0.285	0.168	0.168	0.168	0.137
0.12	0.0839	0.134	0.19	0.243	0.302	0.355	0.416	0.467	0.524	0.575	0.63	0.278	0.176	0.176	0.176	0.146
0.13	0.0727	0.124	0.179	0.235	0.291	0.342	0.397	0.449	0.507	0.562	0.608	0.279	0.186	0.186	0.186	0.151
0.14	0.0633	0.114	0.169	0.224	0.279	0.333	0.388	0.437	0.495	0.548	0.597	0.274	0.19	0.19	0.19	0.155
0.15	0.0573	0.107	0.162	0.215	0.269	0.323	0.377	0.43	0.482	0.537	0.585	0.273	0.195	0.195	0.195	0.163
0.16	0.0511	0.1	0.155	0.209	0.263	0.316	0.37	0.42	0.476	0.53	0.577	0.27	0.198	0.198	0.198	0.165
0.18	0.0437	0.0914	0.144	0.198	0.25	0.303	0.358	0.406	0.46	0.511	0.559	0.264	0.205	0.205	0.205	0.169
0.2	0.0373	0.0852	0.136	0.191	0.242	0.292	0.344	0.397	0.451	0.499	0.545	0.264	0.209	0.209	0.209	0.177
0.22	0.0332	0.0802	0.131	0.182	0.236	0.286	0.338	0.386	0.44	0.49	0.536	0.259	0.213	0.213	0.213	0.183
0.25	0.0273	0.0738	0.124	0.175	0.227	0.276	0.327	0.377	0.426	0.476	0.524	0.254	0.218	0.218	0.218	0.188
0.3	0.0223	0.0667	0.117	0.168	0.215	0.268	0.314	0.364	0.416	0.462	0.505	0.249	0.219	0.219	0.219	0.193
0.35	0.0191	0.0629	0.112	0.161	0.211	0.26	0.307	0.357	0.403	0.452	0.494	0.245	0.222	0.222	0.222	0.198
0.4	0.0168	0.0599	0.108	0.157	0.205	0.254	0.301	0.349	0.398	0.445	0.488	0.241	0.221	0.221	0.221	0.204
0.5	0.0135	0.0564	0.104	0.153	0.199	0.245	0.295	0.342	0.387	0.435	0.477	0.238	0.222	0.222	0.222	0.208
0.6	0.0119	0.054	0.101	0.148	0.194	0.243	0.29	0.335	0.382	0.428	0.469	0.236	0.223	0.223	0.223	0.212
0.7	0.0104	0.0522	0.0986	0.145	0.192	0.237	0.284	0.329	0.374	0.421	0.463	0.232	0.221	0.221	0.221	0.212
0.8	0.00949	0.0505	0.0963	0.142	0.188	0.232	0.278	0.323	0.367	0.414	0.453	0.228	0.219	0.219	0.219	0.209
0.9	0.00869	0.0493	0.0936	0.139	0.182	0.227	0.272	0.315	0.36	0.403	0.443	0.222	0.214	0.214	0.214	0.205
1	0.00824	0.0471	0.091	0.135	0.179	0.222	0.263	0.307	0.349	0.393	0.433	0.217	0.21	0.21	0.21	0.201
1.1	0.00767	0.0462	0.0885	0.13	0.173	0.216	0.257	0.299	0.341	0.381	0.419	0.212	0.204	0.204	0.204	0.198
1.3	0.00689	0.0426	0.0828	0.123	0.163	0.203	0.242	0.281	0.322	0.361	0.397	0.2	0.194	0.194	0.194	0.187
1.5	0.0062	0.0403	0.0778	0.116	0.153	0.19	0.227	0.264	0.302	0.34	0.373	0.186	0.183	0.183	0.183	0.176
1.7	0.00565	0.0372	0.0725	0.107	0.143	0.179	0.212	0.247	0.282	0.318	0.346	0.175	0.171	0.171	0.171	0.165
2	0.00498	0.0335	0.0651	0.0967	0.128	0.16	0.191	0.222	0.254	0.283	0.314	0.158	0.154	0.154	0.154	0.148
Part C. Spongiosa, with lesion, no marrow.
Energy (MeV)	Lesion	Trabecular Bone Surface	Trabecular Bone Volume
0.01	0.998	0.327	0.0134
0.02	0.993	0.334	0.0459
0.03	0.987	0.354	0.088
0.04	0.98	0.369	0.139
0.05	0.973	0.397	0.201
0.06	0.964	0.419	0.261
0.07	0.954	0.444	0.32
0.08	0.947	0.47	0.378
0.09	0.94	0.495	0.435
0.1	0.932	0.53	0.481
0.11	0.926	0.561	0.526
0.12	0.921	0.587	0.556
0.13	0.918	0.61	0.586
0.14	0.913	0.635	0.609
0.15	0.911	0.657	0.631
0.16	0.908	0.669	0.652
0.18	0.902	0.698	0.681
0.2	0.899	0.72	0.707
0.22	0.895	0.738	0.726
0.25	0.891	0.76	0.75
0.3	0.887	0.786	0.78
0.35	0.884	0.807	0.801
0.4	0.882	0.82	0.816
0.5	0.879	0.838	0.836
0.6	0.874	0.842	0.84
0.7	0.863	0.839	0.837
0.8	0.848	0.829	0.826
0.9	0.832	0.814	0.812
1	0.812	0.797	0.796
1.1	0.791	0.779	0.777
1.3	0.746	0.737	0.736
1.5	0.698	0.693	0.691
1.7	0.655	0.649	0.652
2	0.59	0.587	0.585

## Sheet: BVF 0.09
Energy absorption fractions (EAFs) for energy deposited in red marrow as a function of energy and origination site (e.g. decay, secondary electron, or boundary crossing). BVF 9%.
Part A. Spongiosa, no lesion.
Energy (MeV)	Red Marrow											Yellow Marrow	Trabecular Bone Surface	Trabecular Bone Volume	Cortical Bone Surface
	Cellularity Fraction (%)
	1	10	20	30	40	50	60	70	80	90	99
0.01	0.963	0.966	0.97	0.973	0.977	0.981	0.984	0.989	0.99	0.995	0.998	0.0178	0.136	0.00619	0.00619
0.02	0.88	0.889	0.901	0.912	0.925	0.935	0.947	0.959	0.969	0.983	0.992	0.0597	0.14	0.0165	0.0165
0.03	0.76	0.784	0.805	0.823	0.855	0.874	0.894	0.916	0.942	0.963	0.985	0.12	0.148	0.0371	0.0371
0.04	0.631	0.66	0.697	0.73	0.769	0.802	0.836	0.872	0.908	0.944	0.977	0.176	0.153	0.0601	0.0601
0.05	0.486	0.535	0.582	0.631	0.679	0.735	0.774	0.828	0.874	0.922	0.968	0.247	0.169	0.0854	0.0854
0.06	0.364	0.412	0.48	0.541	0.599	0.661	0.722	0.783	0.84	0.904	0.957	0.309	0.177	0.113	0.113
0.07	0.257	0.321	0.396	0.462	0.536	0.611	0.675	0.744	0.813	0.884	0.947	0.361	0.192	0.139	0.139
0.08	0.188	0.263	0.339	0.416	0.488	0.566	0.64	0.719	0.795	0.871	0.937	0.39	0.2	0.166	0.166
0.09	0.147	0.22	0.302	0.381	0.464	0.54	0.623	0.704	0.78	0.858	0.928	0.406	0.216	0.188	0.188
0.1	0.121	0.197	0.277	0.36	0.442	0.524	0.603	0.688	0.767	0.846	0.92	0.414	0.233	0.211	0.211
0.11	0.0997	0.176	0.26	0.344	0.429	0.511	0.595	0.674	0.762	0.841	0.915	0.423	0.247	0.23	0.23
0.12	0.0851	0.163	0.249	0.332	0.417	0.504	0.582	0.669	0.751	0.835	0.907	0.423	0.258	0.248	0.248
0.13	0.0749	0.153	0.241	0.326	0.41	0.496	0.578	0.662	0.747	0.829	0.9	0.429	0.278	0.264	0.264
0.14	0.066	0.145	0.23	0.318	0.403	0.49	0.569	0.653	0.738	0.821	0.896	0.431	0.288	0.275	0.275
0.15	0.0606	0.139	0.225	0.312	0.395	0.481	0.568	0.648	0.736	0.819	0.893	0.429	0.299	0.289	0.289
0.16	0.0561	0.132	0.22	0.305	0.392	0.478	0.562	0.646	0.729	0.812	0.893	0.432	0.307	0.301	0.301
0.18	0.0465	0.125	0.212	0.299	0.387	0.469	0.552	0.641	0.72	0.807	0.882	0.433	0.326	0.32	0.32
0.2	0.0409	0.118	0.206	0.293	0.377	0.464	0.551	0.632	0.721	0.803	0.88	0.43	0.339	0.336	0.336
0.22	0.0367	0.113	0.203	0.289	0.375	0.461	0.544	0.628	0.71	0.798	0.872	0.432	0.351	0.346	0.346
0.25	0.0312	0.11	0.196	0.284	0.369	0.454	0.542	0.626	0.706	0.792	0.869	0.432	0.365	0.361	0.361
0.3	0.026	0.105	0.189	0.279	0.365	0.45	0.536	0.62	0.702	0.787	0.864	0.433	0.379	0.378	0.378
0.35	0.0225	0.101	0.188	0.275	0.359	0.445	0.531	0.616	0.698	0.784	0.857	0.431	0.392	0.39	0.39
0.4	0.0204	0.0991	0.185	0.271	0.357	0.444	0.529	0.612	0.695	0.781	0.852	0.432	0.399	0.398	0.398
0.5	0.0175	0.0962	0.182	0.268	0.356	0.44	0.524	0.608	0.691	0.776	0.85	0.432	0.41	0.408	0.408
0.6	0.0157	0.0927	0.179	0.266	0.351	0.435	0.519	0.604	0.689	0.77	0.845	0.429	0.414	0.413	0.413
0.7	0.0144	0.0911	0.177	0.263	0.346	0.431	0.514	0.598	0.68	0.763	0.837	0.425	0.413	0.412	0.412
0.8	0.0134	0.0895	0.174	0.257	0.341	0.422	0.506	0.587	0.67	0.751	0.824	0.419	0.408	0.407	0.407
0.9	0.0125	0.0871	0.169	0.252	0.333	0.415	0.496	0.575	0.655	0.738	0.809	0.41	0.401	0.4	0.4
1	0.0119	0.0846	0.165	0.245	0.325	0.405	0.485	0.563	0.643	0.721	0.793	0.402	0.393	0.393	0.393
1.1	0.0113	0.0822	0.161	0.239	0.316	0.394	0.474	0.55	0.627	0.706	0.772	0.392	0.385	0.385	0.385
1.3	0.0103	0.0772	0.151	0.225	0.299	0.372	0.447	0.522	0.591	0.665	0.732	0.37	0.365	0.364	0.364
1.5	0.00959	0.0722	0.142	0.213	0.282	0.351	0.422	0.489	0.556	0.625	0.686	0.35	0.343	0.344	0.344
1.7	0.00875	0.0677	0.133	0.198	0.263	0.328	0.394	0.459	0.523	0.588	0.643	0.327	0.323	0.321	0.321
2	0.00782	0.0611	0.119	0.18	0.239	0.296	0.358	0.415	0.474	0.533	0.585	0.296	0.293	0.291	0.291
2.5	0.00659	0.0509	0.1	0.15	0.199	0.247	0.297	0.347	0.399	0.445	0.49	0.248	0.247	0.245	0.245
Part B. Spongiosa, with lesion.
Energy (MeV)	Red Marrow											Yellow Marrow	Trabecular Bone Surface	Trabecular Bone Volume	Cortical Bone Surface	Lesion
	Cellularity Fraction (%)
	1	10	20	30	40	50	60	70	80	90	99
0.01	0.964	0.966	0.969	0.97	0.973	0.977	0.979	0.983	0.987	0.988	0.991	0.0141	0.00335	0.00335	0.00335	0.00332
0.02	0.876	0.885	0.896	0.904	0.912	0.927	0.935	0.943	0.955	0.961	0.971	0.0492	0.013	0.013	0.013	0.0111
0.03	0.764	0.777	0.799	0.817	0.834	0.853	0.868	0.887	0.907	0.925	0.942	0.0937	0.0232	0.0232	0.0232	0.0206
0.04	0.629	0.658	0.687	0.707	0.743	0.765	0.797	0.823	0.852	0.882	0.907	0.142	0.0413	0.0413	0.0413	0.0347
0.05	0.495	0.525	0.562	0.607	0.636	0.68	0.717	0.756	0.789	0.828	0.864	0.194	0.0547	0.0547	0.0547	0.0519
0.06	0.36	0.405	0.45	0.5	0.541	0.587	0.637	0.682	0.729	0.773	0.816	0.235	0.0739	0.0739	0.0739	0.0664
0.07	0.258	0.306	0.358	0.408	0.462	0.514	0.57	0.619	0.67	0.726	0.771	0.266	0.0891	0.0891	0.0891	0.0816
0.08	0.187	0.237	0.298	0.353	0.407	0.456	0.518	0.571	0.626	0.679	0.733	0.278	0.106	0.106	0.106	0.0995
0.09	0.146	0.196	0.254	0.307	0.37	0.419	0.479	0.537	0.588	0.644	0.692	0.28	0.119	0.119	0.119	0.112
0.1	0.117	0.167	0.224	0.282	0.335	0.392	0.449	0.506	0.558	0.621	0.664	0.282	0.136	0.136	0.136	0.124
0.11	0.098	0.147	0.205	0.263	0.315	0.371	0.429	0.485	0.538	0.593	0.641	0.278	0.148	0.148	0.148	0.13
0.12	0.0843	0.132	0.187	0.242	0.299	0.353	0.408	0.465	0.516	0.567	0.618	0.275	0.159	0.159	0.159	0.136
0.13	0.0721	0.122	0.177	0.23	0.283	0.337	0.394	0.445	0.501	0.554	0.601	0.273	0.167	0.167	0.167	0.143
0.14	0.0647	0.113	0.166	0.223	0.272	0.328	0.379	0.437	0.488	0.537	0.586	0.271	0.172	0.172	0.172	0.148
0.15	0.0578	0.104	0.158	0.21	0.266	0.32	0.371	0.425	0.476	0.524	0.576	0.269	0.179	0.179	0.179	0.155
0.16	0.0517	0.0992	0.152	0.203	0.256	0.309	0.356	0.411	0.468	0.517	0.564	0.263	0.184	0.184	0.184	0.157
0.18	0.0434	0.0883	0.141	0.194	0.245	0.295	0.348	0.4	0.447	0.499	0.544	0.257	0.192	0.192	0.192	0.163
0.2	0.0373	0.0834	0.135	0.184	0.235	0.286	0.335	0.386	0.435	0.487	0.53	0.251	0.197	0.197	0.197	0.168
0.22	0.0326	0.0786	0.127	0.18	0.227	0.277	0.326	0.377	0.425	0.478	0.519	0.249	0.202	0.202	0.202	0.174
0.25	0.0276	0.0712	0.121	0.171	0.219	0.269	0.315	0.36	0.41	0.46	0.502	0.247	0.207	0.207	0.207	0.179
0.3	0.0227	0.0648	0.114	0.162	0.211	0.257	0.306	0.353	0.399	0.447	0.485	0.24	0.21	0.21	0.21	0.185
0.35	0.0187	0.0615	0.108	0.157	0.202	0.249	0.296	0.344	0.39	0.436	0.478	0.236	0.212	0.212	0.212	0.19
0.4	0.0164	0.0578	0.105	0.152	0.198	0.243	0.291	0.337	0.384	0.429	0.473	0.235	0.212	0.212	0.212	0.194
0.5	0.0131	0.0553	0.1	0.146	0.191	0.237	0.283	0.327	0.376	0.418	0.457	0.229	0.213	0.213	0.213	0.199
0.6	0.0114	0.0525	0.0975	0.144	0.188	0.233	0.278	0.323	0.368	0.412	0.451	0.226	0.212	0.212	0.212	0.202
0.7	0.0102	0.0507	0.0948	0.14	0.185	0.228	0.274	0.317	0.36	0.403	0.443	0.224	0.211	0.211	0.211	0.203
0.8	0.00944	0.0488	0.0931	0.137	0.18	0.225	0.268	0.311	0.354	0.398	0.436	0.22	0.209	0.209	0.209	0.201
0.9	0.00858	0.0476	0.09	0.134	0.176	0.218	0.262	0.303	0.346	0.389	0.424	0.214	0.206	0.206	0.206	0.198
1	0.00812	0.0463	0.0875	0.13	0.171	0.214	0.254	0.297	0.338	0.38	0.417	0.21	0.2	0.2	0.2	0.195
1.1	0.00746	0.0443	0.0854	0.127	0.167	0.207	0.249	0.289	0.329	0.371	0.407	0.205	0.196	0.196	0.196	0.19
1.3	0.00669	0.0417	0.0804	0.119	0.158	0.195	0.234	0.273	0.311	0.348	0.384	0.193	0.186	0.186	0.186	0.181
1.5	0.00609	0.0391	0.0749	0.112	0.147	0.184	0.221	0.256	0.293	0.329	0.361	0.181	0.175	0.175	0.175	0.169
1.7	0.00559	0.0364	0.07	0.104	0.139	0.172	0.205	0.239	0.274	0.307	0.338	0.169	0.164	0.164	0.164	0.161
2	0.00487	0.0324	0.0633	0.0932	0.124	0.155	0.186	0.216	0.247	0.277	0.307	0.154	0.148	0.148	0.148	0.145
Part C. Spongiosa, with lesion, no marrow.
Energy (MeV)	Lesion	Trabecular Bone Surface	Trabecular Bone Volume
0.01	0.998	0.269	0.0108
0.02	0.994	0.28	0.0372
0.03	0.987	0.293	0.073
0.04	0.979	0.305	0.115
0.05	0.97	0.328	0.167
0.06	0.961	0.352	0.22
0.07	0.952	0.372	0.269
0.08	0.943	0.397	0.322
0.09	0.934	0.423	0.367
0.1	0.927	0.454	0.408
0.11	0.917	0.484	0.45
0.12	0.912	0.516	0.484
0.13	0.907	0.542	0.518
0.14	0.903	0.567	0.544
0.15	0.898	0.588	0.57
0.16	0.895	0.608	0.589
0.18	0.886	0.642	0.625
0.2	0.884	0.666	0.655
0.22	0.876	0.687	0.681
0.25	0.871	0.713	0.705
0.3	0.866	0.747	0.738
0.35	0.86	0.769	0.764
0.4	0.858	0.783	0.78
0.5	0.854	0.804	0.8
0.6	0.847	0.812	0.81
0.7	0.838	0.808	0.808
0.8	0.824	0.8	0.799
0.9	0.808	0.786	0.785
1	0.79	0.77	0.769
1.1	0.77	0.752	0.75
1.3	0.727	0.712	0.712
1.5	0.685	0.671	0.67
1.7	0.641	0.627	0.63
2	0.577	0.57	0.571

## Sheet: BVF 0.11
Energy absorption fractions (EAFs) for energy deposited in red marrow as a function of energy and origination site (e.g. decay, secondary electron, or boundary crossing). BVF 11%.
Part A. Spongiosa, no lesion.
Energy (MeV)	Red Marrow											Yellow Marrow	Trabecular Bone Surface	Trabecular Bone Volume	Cortical Bone Surface
	Cellularity Fraction (%)
	1	10	20	30	40	50	60	70	80	90	99
0.01	0.963	0.967	0.969	0.972	0.979	0.98	0.984	0.987	0.992	0.994	0.998	0.0193	0.103	0.00469	0.00469
0.02	0.876	0.89	0.903	0.911	0.925	0.935	0.948	0.96	0.97	0.982	0.993	0.0587	0.109	0.0143	0.0143
0.03	0.763	0.781	0.806	0.825	0.853	0.875	0.897	0.92	0.942	0.966	0.985	0.119	0.11	0.0294	0.0294
0.04	0.628	0.658	0.693	0.729	0.766	0.798	0.838	0.873	0.911	0.944	0.977	0.186	0.116	0.0453	0.0453
0.05	0.492	0.531	0.583	0.631	0.68	0.728	0.778	0.823	0.873	0.924	0.967	0.249	0.129	0.0634	0.0634
0.06	0.361	0.415	0.473	0.543	0.602	0.666	0.727	0.782	0.844	0.902	0.959	0.31	0.136	0.0844	0.0844
0.07	0.259	0.323	0.395	0.47	0.533	0.609	0.677	0.745	0.813	0.887	0.949	0.36	0.146	0.104	0.104
0.08	0.192	0.262	0.338	0.416	0.489	0.567	0.646	0.72	0.797	0.87	0.941	0.391	0.159	0.125	0.125
0.09	0.149	0.22	0.302	0.379	0.465	0.543	0.624	0.703	0.781	0.859	0.93	0.407	0.17	0.146	0.146
0.1	0.119	0.192	0.275	0.361	0.447	0.523	0.605	0.691	0.771	0.849	0.921	0.416	0.185	0.167	0.167
0.11	0.0993	0.176	0.259	0.343	0.427	0.511	0.593	0.674	0.758	0.841	0.912	0.425	0.199	0.184	0.184
0.12	0.0865	0.163	0.246	0.332	0.419	0.503	0.584	0.671	0.748	0.832	0.903	0.421	0.219	0.204	0.204
0.13	0.0757	0.153	0.24	0.323	0.406	0.489	0.577	0.659	0.741	0.826	0.895	0.426	0.23	0.223	0.223
0.14	0.0672	0.144	0.23	0.317	0.402	0.483	0.569	0.652	0.733	0.815	0.889	0.427	0.245	0.236	0.236
0.15	0.0605	0.137	0.223	0.308	0.396	0.48	0.561	0.648	0.729	0.81	0.887	0.429	0.256	0.25	0.25
0.16	0.0549	0.133	0.216	0.304	0.389	0.471	0.554	0.64	0.725	0.807	0.879	0.425	0.271	0.263	0.263
0.18	0.0469	0.123	0.21	0.293	0.381	0.464	0.549	0.63	0.716	0.796	0.871	0.424	0.288	0.284	0.284
0.2	0.0412	0.118	0.203	0.289	0.372	0.456	0.539	0.622	0.709	0.789	0.859	0.429	0.305	0.301	0.301
0.22	0.0364	0.114	0.199	0.284	0.367	0.45	0.534	0.618	0.698	0.784	0.856	0.423	0.321	0.317	0.317
0.25	0.0318	0.109	0.194	0.278	0.364	0.446	0.528	0.613	0.696	0.775	0.851	0.425	0.336	0.331	0.331
0.3	0.0254	0.103	0.187	0.272	0.355	0.438	0.523	0.603	0.685	0.764	0.84	0.423	0.354	0.352	0.352
0.35	0.0227	0.0989	0.183	0.267	0.349	0.431	0.516	0.602	0.681	0.761	0.834	0.42	0.368	0.365	0.365
0.4	0.0203	0.0962	0.18	0.264	0.346	0.432	0.513	0.597	0.676	0.758	0.832	0.418	0.375	0.376	0.376
0.5	0.0172	0.0933	0.176	0.259	0.343	0.426	0.509	0.59	0.671	0.75	0.823	0.418	0.39	0.388	0.388
0.6	0.0153	0.0909	0.174	0.256	0.339	0.421	0.503	0.584	0.667	0.745	0.819	0.416	0.395	0.394	0.394
0.7	0.0141	0.0885	0.171	0.253	0.335	0.417	0.499	0.579	0.659	0.738	0.812	0.41	0.394	0.393	0.393
0.8	0.0132	0.0867	0.168	0.248	0.329	0.412	0.49	0.569	0.648	0.726	0.798	0.405	0.392	0.39	0.39
0.9	0.0124	0.0838	0.164	0.243	0.323	0.402	0.48	0.557	0.635	0.713	0.784	0.398	0.386	0.386	0.386
1	0.0115	0.0821	0.16	0.238	0.316	0.391	0.469	0.545	0.624	0.699	0.767	0.389	0.378	0.377	0.377
1.1	0.0111	0.0798	0.156	0.232	0.307	0.383	0.458	0.532	0.606	0.682	0.747	0.38	0.37	0.37	0.37
1.3	0.0101	0.0747	0.147	0.219	0.289	0.363	0.433	0.502	0.575	0.646	0.709	0.359	0.352	0.35	0.35
1.5	0.00932	0.0704	0.138	0.206	0.273	0.34	0.409	0.475	0.543	0.611	0.668	0.339	0.33	0.332	0.332
1.7	0.00868	0.0658	0.129	0.193	0.257	0.32	0.382	0.446	0.507	0.574	0.633	0.318	0.312	0.31	0.31
2	0.00768	0.0593	0.117	0.175	0.232	0.289	0.346	0.404	0.461	0.519	0.569	0.289	0.285	0.285	0.285
2.5	0.00623	0.05	0.0981	0.148	0.195	0.243	0.292	0.341	0.391	0.438	0.485	0.242	0.239	0.239	0.239
Part B. Spongiosa, with lesion.
Energy (MeV)	Red Marrow											Yellow Marrow	Trabecular Bone Surface	Trabecular Bone Volume	Cortical Bone Surface	Lesion
	Cellularity Fraction (%)
	1	10	20	30	40	50	60	70	80	90	99
0.01	0.963	0.963	0.967	0.973	0.975	0.976	0.979	0.983	0.987	0.99	0.992	0.0146	0.00308	0.00308	0.00308	0.00283
0.02	0.88	0.883	0.896	0.909	0.915	0.924	0.935	0.945	0.954	0.963	0.973	0.0487	0.0104	0.0104	0.0104	0.01
0.03	0.76	0.78	0.795	0.817	0.832	0.848	0.871	0.889	0.91	0.929	0.945	0.0944	0.0193	0.0193	0.0193	0.0177
0.04	0.63	0.656	0.679	0.709	0.742	0.773	0.794	0.827	0.857	0.885	0.908	0.147	0.0303	0.0303	0.0303	0.0311
0.05	0.494	0.523	0.569	0.604	0.645	0.684	0.721	0.755	0.802	0.836	0.87	0.198	0.0414	0.0414	0.0414	0.0491
0.06	0.365	0.405	0.454	0.5	0.544	0.593	0.645	0.687	0.737	0.788	0.824	0.243	0.0561	0.0561	0.0561	0.0642
0.07	0.254	0.31	0.36	0.415	0.466	0.52	0.579	0.625	0.677	0.737	0.777	0.272	0.0712	0.0712	0.0712	0.0783
0.08	0.187	0.24	0.297	0.354	0.408	0.466	0.525	0.577	0.637	0.695	0.738	0.288	0.0834	0.0834	0.0834	0.0946
0.09	0.146	0.197	0.257	0.313	0.368	0.423	0.487	0.544	0.601	0.653	0.701	0.288	0.0969	0.0969	0.0969	0.108
0.1	0.117	0.17	0.225	0.285	0.339	0.398	0.458	0.512	0.567	0.625	0.674	0.287	0.109	0.109	0.109	0.118
0.11	0.0994	0.151	0.206	0.262	0.317	0.376	0.43	0.491	0.542	0.605	0.648	0.284	0.123	0.123	0.123	0.125
0.12	0.0836	0.133	0.192	0.245	0.298	0.354	0.414	0.467	0.526	0.578	0.628	0.278	0.133	0.133	0.133	0.134
0.13	0.0719	0.122	0.175	0.232	0.291	0.34	0.4	0.451	0.504	0.566	0.608	0.276	0.143	0.143	0.143	0.141
0.14	0.0636	0.114	0.169	0.223	0.274	0.329	0.385	0.436	0.486	0.544	0.591	0.27	0.149	0.149	0.149	0.144
0.15	0.0577	0.106	0.159	0.212	0.263	0.317	0.371	0.425	0.474	0.529	0.577	0.265	0.158	0.158	0.158	0.148
0.16	0.0519	0.1	0.151	0.204	0.259	0.31	0.363	0.411	0.464	0.516	0.558	0.261	0.163	0.163	0.163	0.151
0.18	0.043	0.0901	0.141	0.193	0.244	0.295	0.346	0.396	0.447	0.499	0.545	0.256	0.174	0.174	0.174	0.158
0.2	0.0374	0.0825	0.134	0.183	0.234	0.281	0.332	0.378	0.434	0.482	0.526	0.25	0.183	0.183	0.183	0.162
0.22	0.0324	0.0777	0.126	0.177	0.225	0.274	0.324	0.371	0.42	0.471	0.512	0.247	0.188	0.188	0.188	0.166
0.25	0.0277	0.0708	0.119	0.168	0.215	0.263	0.31	0.359	0.406	0.455	0.498	0.24	0.194	0.194	0.194	0.173
0.3	0.0222	0.0647	0.112	0.158	0.205	0.253	0.3	0.348	0.392	0.437	0.48	0.235	0.199	0.199	0.199	0.178
0.35	0.0188	0.0611	0.106	0.152	0.199	0.245	0.29	0.335	0.382	0.426	0.467	0.23	0.203	0.203	0.203	0.184
0.4	0.0162	0.0571	0.103	0.15	0.194	0.239	0.285	0.332	0.375	0.42	0.457	0.228	0.204	0.204	0.204	0.188
0.5	0.0132	0.0535	0.0981	0.142	0.186	0.231	0.277	0.321	0.364	0.409	0.447	0.225	0.205	0.205	0.205	0.193
0.6	0.0113	0.0512	0.0957	0.139	0.183	0.227	0.271	0.313	0.357	0.401	0.44	0.22	0.205	0.205	0.205	0.196
0.7	0.0102	0.049	0.093	0.136	0.18	0.222	0.266	0.309	0.354	0.394	0.435	0.217	0.203	0.203	0.203	0.195
0.8	0.00912	0.0475	0.0906	0.133	0.175	0.218	0.259	0.304	0.345	0.386	0.424	0.213	0.201	0.201	0.201	0.195
0.9	0.0084	0.0464	0.088	0.13	0.171	0.212	0.255	0.296	0.338	0.378	0.414	0.209	0.199	0.199	0.199	0.193
1	0.00787	0.0453	0.0852	0.126	0.167	0.208	0.248	0.289	0.329	0.37	0.405	0.204	0.195	0.195	0.195	0.189
1.1	0.00744	0.0437	0.0835	0.123	0.163	0.202	0.241	0.281	0.32	0.359	0.395	0.199	0.191	0.191	0.191	0.184
1.3	0.00663	0.0405	0.0782	0.116	0.154	0.191	0.229	0.267	0.304	0.34	0.374	0.188	0.181	0.181	0.181	0.176
1.5	0.00604	0.038	0.0732	0.109	0.145	0.179	0.215	0.25	0.285	0.32	0.352	0.176	0.171	0.171	0.171	0.166
1.7	0.00551	0.0353	0.0686	0.102	0.135	0.168	0.2	0.234	0.266	0.303	0.331	0.165	0.161	0.161	0.161	0.156
2	0.0048	0.0318	0.0619	0.0919	0.123	0.151	0.182	0.211	0.241	0.27	0.299	0.15	0.146	0.146	0.146	0.142
Part C. Spongiosa, with lesion, no marrow.
Energy (MeV)	Lesion	Trabecular Bone Surface	Trabecular Bone Volume
0.01	0.998	0.203	0.00847
0.02	0.994	0.212	0.0276
0.03	0.987	0.222	0.0562
0.04	0.98	0.23	0.0903
0.05	0.972	0.249	0.127
0.06	0.962	0.269	0.167
0.07	0.953	0.288	0.207
0.08	0.943	0.307	0.25
0.09	0.936	0.337	0.286
0.1	0.927	0.362	0.329
0.11	0.919	0.395	0.361
0.12	0.911	0.423	0.399
0.13	0.904	0.452	0.429
0.14	0.897	0.477	0.462
0.15	0.889	0.504	0.487
0.16	0.886	0.526	0.511
0.18	0.875	0.564	0.552
0.2	0.868	0.597	0.588
0.22	0.862	0.624	0.617
0.25	0.854	0.654	0.649
0.3	0.844	0.692	0.687
0.35	0.839	0.721	0.717
0.4	0.831	0.737	0.735
0.5	0.825	0.763	0.761
0.6	0.82	0.775	0.773
0.7	0.81	0.774	0.771
0.8	0.798	0.766	0.764
0.9	0.781	0.754	0.753
1	0.762	0.74	0.74
1.1	0.745	0.723	0.722
1.3	0.704	0.686	0.689
1.5	0.661	0.649	0.649
1.7	0.621	0.611	0.61
2	0.559	0.553	0.554

## Sheet: BVF 0.13
Energy absorption fractions (EAFs) for energy deposited in red marrow as a function of energy and origination site (e.g. decay, secondary electron, or boundary crossing). BVF 13%.
Part A. Spongiosa, no lesion.
Energy (MeV)	Red Marrow											Yellow Marrow	Trabecular Bone Surface	Trabecular Bone Volume	Cortical Bone Surface
	Cellularity Fraction (%)
	1	10	20	30	40	50	60	70	80	90	99
0.01	0.963	0.966	0.969	0.974	0.977	0.98	0.983	0.987	0.991	0.995	0.998	0.0181	0.0809	0.00415	0.00415
0.02	0.877	0.888	0.897	0.914	0.922	0.936	0.945	0.958	0.973	0.984	0.993	0.0614	0.0848	0.0115	0.0115
0.03	0.762	0.782	0.802	0.829	0.85	0.876	0.899	0.918	0.943	0.966	0.987	0.119	0.0925	0.0212	0.0212
0.04	0.632	0.658	0.696	0.731	0.764	0.804	0.838	0.873	0.908	0.945	0.978	0.184	0.0982	0.035	0.035
0.05	0.487	0.533	0.585	0.635	0.683	0.732	0.778	0.826	0.879	0.925	0.97	0.25	0.102	0.0523	0.0523
0.06	0.364	0.416	0.484	0.543	0.602	0.663	0.725	0.783	0.844	0.903	0.959	0.311	0.114	0.067	0.067
0.07	0.257	0.321	0.395	0.464	0.536	0.608	0.679	0.747	0.815	0.888	0.952	0.357	0.12	0.084	0.084
0.08	0.19	0.26	0.332	0.414	0.494	0.567	0.645	0.72	0.798	0.873	0.94	0.388	0.128	0.106	0.106
0.09	0.146	0.221	0.302	0.383	0.462	0.544	0.621	0.702	0.784	0.861	0.932	0.409	0.14	0.117	0.117
0.1	0.119	0.194	0.279	0.357	0.446	0.524	0.608	0.687	0.77	0.849	0.921	0.417	0.151	0.135	0.135
0.11	0.0993	0.176	0.258	0.347	0.432	0.514	0.59	0.677	0.757	0.841	0.914	0.415	0.169	0.152	0.152
0.12	0.086	0.164	0.247	0.333	0.418	0.5	0.583	0.668	0.749	0.831	0.905	0.421	0.181	0.166	0.166
0.13	0.0744	0.153	0.236	0.325	0.408	0.487	0.576	0.656	0.739	0.821	0.896	0.424	0.195	0.184	0.184
0.14	0.0661	0.143	0.228	0.316	0.4	0.484	0.569	0.65	0.733	0.813	0.892	0.424	0.21	0.202	0.202
0.15	0.0601	0.136	0.22	0.305	0.391	0.477	0.562	0.642	0.726	0.806	0.88	0.424	0.221	0.212	0.212
0.16	0.0543	0.132	0.217	0.303	0.386	0.471	0.554	0.64	0.719	0.801	0.875	0.424	0.234	0.224	0.224
0.18	0.0474	0.124	0.208	0.292	0.376	0.456	0.544	0.626	0.705	0.79	0.861	0.423	0.257	0.247	0.247
0.2	0.0402	0.117	0.201	0.284	0.368	0.452	0.532	0.614	0.697	0.784	0.854	0.418	0.272	0.268	0.268
0.22	0.0357	0.112	0.197	0.278	0.362	0.444	0.526	0.608	0.689	0.774	0.846	0.42	0.287	0.287	0.287
0.25	0.0311	0.106	0.188	0.274	0.356	0.435	0.52	0.603	0.68	0.762	0.835	0.414	0.308	0.308	0.308
0.3	0.0257	0.0998	0.184	0.264	0.347	0.431	0.509	0.592	0.671	0.751	0.822	0.411	0.328	0.326	0.326
0.35	0.0221	0.0967	0.177	0.26	0.341	0.422	0.5	0.584	0.663	0.742	0.812	0.407	0.348	0.343	0.343
0.4	0.02	0.0932	0.175	0.255	0.337	0.419	0.497	0.577	0.657	0.736	0.808	0.407	0.357	0.358	0.358
0.5	0.0167	0.0901	0.171	0.253	0.331	0.412	0.491	0.572	0.651	0.73	0.798	0.403	0.371	0.369	0.369
0.6	0.0152	0.088	0.168	0.249	0.328	0.408	0.488	0.568	0.645	0.722	0.791	0.401	0.378	0.377	0.377
0.7	0.0137	0.0856	0.166	0.245	0.324	0.404	0.483	0.558	0.638	0.715	0.783	0.397	0.378	0.378	0.378
0.8	0.0128	0.0839	0.162	0.241	0.319	0.396	0.475	0.551	0.627	0.703	0.77	0.392	0.377	0.376	0.376
0.9	0.012	0.0815	0.159	0.235	0.312	0.388	0.465	0.54	0.616	0.692	0.758	0.384	0.372	0.37	0.37
1	0.0114	0.0794	0.155	0.23	0.304	0.38	0.454	0.53	0.603	0.677	0.743	0.376	0.363	0.364	0.364
1.1	0.0109	0.0774	0.151	0.224	0.298	0.371	0.446	0.517	0.588	0.66	0.722	0.366	0.357	0.356	0.356
1.3	0.00987	0.0725	0.142	0.212	0.282	0.351	0.419	0.49	0.556	0.624	0.687	0.35	0.341	0.339	0.339
1.5	0.00897	0.0684	0.134	0.201	0.265	0.33	0.395	0.461	0.526	0.59	0.647	0.327	0.321	0.322	0.322
1.7	0.00847	0.0642	0.125	0.187	0.249	0.31	0.372	0.431	0.495	0.555	0.608	0.306	0.303	0.303	0.303
2	0.00749	0.0582	0.113	0.17	0.225	0.282	0.339	0.394	0.449	0.504	0.557	0.279	0.275	0.274	0.274
2.5	0.00615	0.0486	0.0963	0.143	0.188	0.239	0.284	0.334	0.38	0.425	0.468	0.236	0.234	0.232	0.232
Part B. Spongiosa, with lesion.
Energy (MeV)	Red Marrow											Yellow Marrow	Trabecular Bone Surface	Trabecular Bone Volume	Cortical Bone Surface	Lesion
	Cellularity Fraction (%)
	1	10	20	30	40	50	60	70	80	90	99
0.01	0.965	0.965	0.968	0.973	0.976	0.978	0.981	0.984	0.987	0.99	0.993	0.0149	0.00195	0.00195	0.00195	0.00214
0.02	0.879	0.883	0.897	0.907	0.915	0.927	0.936	0.946	0.957	0.966	0.974	0.0508	0.00723	0.00723	0.00723	0.00855
0.03	0.762	0.777	0.797	0.813	0.837	0.858	0.872	0.892	0.911	0.93	0.946	0.0996	0.015	0.015	0.015	0.017
0.04	0.633	0.651	0.683	0.713	0.743	0.77	0.799	0.83	0.859	0.891	0.916	0.152	0.0261	0.0261	0.0261	0.0289
0.05	0.488	0.525	0.568	0.603	0.643	0.685	0.724	0.761	0.798	0.846	0.877	0.202	0.0351	0.0351	0.0351	0.0428
0.06	0.359	0.405	0.455	0.502	0.552	0.602	0.65	0.699	0.743	0.795	0.834	0.249	0.0464	0.0464	0.0464	0.0582
0.07	0.261	0.305	0.365	0.42	0.471	0.526	0.583	0.634	0.691	0.751	0.791	0.279	0.0576	0.0576	0.0576	0.0715
0.08	0.19	0.24	0.298	0.363	0.418	0.476	0.534	0.588	0.647	0.708	0.758	0.288	0.0706	0.0706	0.0706	0.0843
0.09	0.144	0.199	0.256	0.319	0.379	0.438	0.493	0.557	0.614	0.668	0.718	0.298	0.0797	0.0797	0.0797	0.0981
0.1	0.118	0.172	0.23	0.288	0.351	0.41	0.469	0.527	0.585	0.639	0.693	0.296	0.0936	0.0936	0.0936	0.107
0.11	0.0988	0.15	0.208	0.269	0.33	0.383	0.442	0.498	0.555	0.62	0.661	0.295	0.103	0.103	0.103	0.116
0.12	0.0825	0.134	0.191	0.254	0.311	0.368	0.421	0.476	0.536	0.593	0.646	0.286	0.114	0.114	0.114	0.123
0.13	0.0731	0.123	0.183	0.238	0.295	0.349	0.408	0.466	0.518	0.573	0.621	0.287	0.123	0.123	0.123	0.13
0.14	0.0641	0.116	0.17	0.226	0.281	0.333	0.389	0.448	0.499	0.556	0.602	0.274	0.129	0.129	0.129	0.131
0.15	0.0569	0.106	0.16	0.215	0.268	0.322	0.377	0.432	0.49	0.537	0.589	0.271	0.138	0.138	0.138	0.138
0.16	0.0519	0.0999	0.153	0.21	0.259	0.315	0.366	0.423	0.476	0.524	0.571	0.269	0.144	0.144	0.144	0.141
0.18	0.0433	0.0891	0.143	0.194	0.246	0.3	0.349	0.4	0.451	0.504	0.548	0.258	0.161	0.161	0.161	0.146
0.2	0.0377	0.0826	0.133	0.186	0.233	0.286	0.336	0.387	0.436	0.488	0.532	0.255	0.168	0.168	0.168	0.152
0.22	0.0327	0.0776	0.129	0.176	0.225	0.276	0.325	0.374	0.424	0.47	0.513	0.245	0.172	0.172	0.172	0.154
0.25	0.0276	0.0709	0.119	0.169	0.216	0.263	0.311	0.358	0.406	0.453	0.493	0.241	0.184	0.184	0.184	0.16
0.3	0.0222	0.0646	0.11	0.157	0.204	0.251	0.298	0.34	0.389	0.432	0.472	0.231	0.191	0.191	0.191	0.167
0.35	0.0186	0.0593	0.106	0.15	0.195	0.24	0.286	0.331	0.378	0.42	0.459	0.227	0.193	0.193	0.193	0.174
0.4	0.0161	0.0558	0.1	0.145	0.19	0.233	0.28	0.323	0.364	0.41	0.451	0.221	0.194	0.194	0.194	0.177
0.5	0.0134	0.0523	0.0958	0.139	0.183	0.227	0.27	0.314	0.354	0.394	0.435	0.215	0.196	0.196	0.196	0.183
0.6	0.0113	0.0497	0.0925	0.136	0.177	0.221	0.264	0.305	0.348	0.39	0.429	0.214	0.198	0.198	0.198	0.187
0.7	0.00997	0.048	0.0903	0.132	0.174	0.216	0.258	0.299	0.341	0.381	0.421	0.21	0.196	0.196	0.196	0.188
0.8	0.00903	0.0462	0.0872	0.129	0.17	0.211	0.254	0.294	0.334	0.376	0.41	0.206	0.193	0.193	0.193	0.187
0.9	0.00832	0.0451	0.0852	0.126	0.166	0.207	0.246	0.286	0.327	0.366	0.401	0.202	0.192	0.192	0.192	0.185
1	0.00766	0.0432	0.0831	0.123	0.162	0.201	0.241	0.28	0.317	0.358	0.391	0.197	0.188	0.188	0.188	0.181
1.1	0.00736	0.0422	0.0809	0.119	0.158	0.195	0.234	0.274	0.312	0.348	0.383	0.193	0.183	0.183	0.183	0.178
1.3	0.00652	0.0394	0.0757	0.112	0.15	0.186	0.221	0.258	0.291	0.331	0.36	0.182	0.175	0.175	0.175	0.169
1.5	0.00596	0.0365	0.0716	0.105	0.14	0.174	0.208	0.243	0.277	0.31	0.341	0.171	0.165	0.165	0.165	0.16
1.7	0.00538	0.0345	0.0669	0.0984	0.131	0.163	0.197	0.229	0.259	0.291	0.32	0.161	0.155	0.155	0.155	0.151
2	0.00473	0.0308	0.0604	0.0892	0.118	0.148	0.177	0.205	0.236	0.265	0.289	0.147	0.141	0.141	0.141	0.137
Part C. Spongiosa, with lesion, no marrow.
Energy (MeV)	Lesion	Trabecular Bone Surface	Trabecular Bone Volume
0.01	0.998	0.161	0.00708
0.02	0.994	0.171	0.0219
0.03	0.988	0.177	0.0446
0.04	0.98	0.188	0.0712
0.05	0.972	0.202	0.102
0.06	0.963	0.218	0.135
0.07	0.954	0.231	0.169
0.08	0.945	0.25	0.2
0.09	0.937	0.273	0.233
0.1	0.927	0.3	0.266
0.11	0.918	0.326	0.299
0.12	0.911	0.352	0.329
0.13	0.903	0.377	0.362
0.14	0.893	0.407	0.391
0.15	0.887	0.433	0.419
0.16	0.879	0.456	0.443
0.18	0.865	0.499	0.489
0.2	0.856	0.537	0.525
0.22	0.846	0.564	0.558
0.25	0.836	0.604	0.598
0.3	0.822	0.645	0.641
0.35	0.815	0.674	0.674
0.4	0.809	0.701	0.697
0.5	0.799	0.727	0.725
0.6	0.792	0.739	0.739
0.7	0.783	0.741	0.74
0.8	0.771	0.735	0.734
0.9	0.756	0.725	0.725
1	0.74	0.712	0.711
1.1	0.721	0.698	0.697
1.3	0.682	0.663	0.663
1.5	0.643	0.627	0.63
1.7	0.603	0.59	0.591
2	0.547	0.535	0.536

## Sheet: BVF 0.15
Energy absorption fractions (EAFs) for energy deposited in red marrow as a function of energy and origination site (e.g. decay, secondary electron, or boundary crossing). BVF 15%.
Part A. Spongiosa, no lesion.
Energy (MeV)	Red Marrow											Yellow Marrow	Trabecular Bone Surface	Trabecular Bone Volume	Cortical Bone Surface
	Cellularity Fraction (%)
	1	10	20	30	40	50	60	70	80	90	99
0.01	0.964	0.967	0.968	0.972	0.977	0.981	0.985	0.989	0.992	0.995	0.998	0.0183	0.0654	0.00229	0.00229
0.02	0.879	0.89	0.899	0.909	0.923	0.935	0.946	0.959	0.972	0.982	0.993	0.0615	0.0689	0.00953	0.00953
0.03	0.761	0.781	0.807	0.83	0.852	0.87	0.896	0.92	0.944	0.966	0.986	0.117	0.0712	0.017	0.017
0.04	0.626	0.661	0.696	0.732	0.766	0.801	0.836	0.876	0.908	0.946	0.979	0.184	0.078	0.0304	0.0304
0.05	0.489	0.537	0.583	0.639	0.682	0.734	0.782	0.828	0.876	0.927	0.968	0.251	0.0801	0.0415	0.0415
0.06	0.362	0.417	0.476	0.539	0.605	0.663	0.724	0.786	0.846	0.908	0.962	0.311	0.0899	0.0536	0.0536
0.07	0.261	0.319	0.395	0.464	0.541	0.606	0.681	0.75	0.818	0.891	0.953	0.361	0.0994	0.0672	0.0672
0.08	0.19	0.258	0.337	0.412	0.493	0.572	0.65	0.727	0.799	0.873	0.942	0.393	0.102	0.0821	0.0821
0.09	0.147	0.223	0.302	0.382	0.469	0.546	0.622	0.706	0.784	0.862	0.934	0.407	0.11	0.0968	0.0968
0.1	0.118	0.194	0.279	0.361	0.442	0.526	0.61	0.686	0.77	0.856	0.926	0.416	0.121	0.111	0.111
0.11	0.0999	0.176	0.259	0.343	0.43	0.514	0.595	0.68	0.762	0.842	0.913	0.422	0.133	0.123	0.123
0.12	0.0866	0.162	0.248	0.331	0.418	0.5	0.582	0.671	0.75	0.833	0.907	0.426	0.151	0.138	0.138
0.13	0.0748	0.152	0.239	0.324	0.408	0.493	0.577	0.656	0.74	0.825	0.901	0.422	0.16	0.152	0.152
0.14	0.0666	0.145	0.23	0.314	0.4	0.485	0.565	0.648	0.734	0.817	0.888	0.426	0.173	0.171	0.171
0.15	0.0593	0.137	0.223	0.309	0.387	0.476	0.562	0.644	0.726	0.807	0.882	0.428	0.184	0.179	0.179
0.16	0.0545	0.13	0.217	0.304	0.383	0.468	0.555	0.634	0.719	0.802	0.871	0.422	0.198	0.191	0.191
0.18	0.0468	0.123	0.207	0.29	0.374	0.459	0.541	0.623	0.703	0.788	0.86	0.423	0.219	0.22	0.22
0.2	0.0406	0.117	0.199	0.284	0.366	0.448	0.529	0.61	0.693	0.774	0.847	0.418	0.241	0.24	0.24
0.22	0.0359	0.111	0.193	0.275	0.36	0.442	0.524	0.6	0.683	0.763	0.835	0.414	0.258	0.257	0.257
0.25	0.0313	0.105	0.186	0.268	0.351	0.43	0.512	0.588	0.671	0.754	0.822	0.406	0.281	0.28	0.28
0.3	0.0253	0.0981	0.179	0.259	0.342	0.422	0.5	0.576	0.655	0.733	0.803	0.403	0.306	0.306	0.306
0.35	0.0219	0.0952	0.172	0.253	0.333	0.413	0.489	0.571	0.645	0.722	0.795	0.399	0.325	0.324	0.324
0.4	0.0196	0.0909	0.17	0.249	0.327	0.405	0.485	0.563	0.639	0.716	0.785	0.397	0.337	0.336	0.336
0.5	0.0169	0.0872	0.166	0.246	0.323	0.4	0.477	0.553	0.628	0.706	0.773	0.391	0.355	0.352	0.352
0.6	0.0148	0.0851	0.162	0.241	0.318	0.396	0.472	0.548	0.623	0.696	0.769	0.388	0.36	0.359	0.359
0.7	0.0133	0.0839	0.161	0.237	0.315	0.389	0.465	0.541	0.615	0.691	0.76	0.385	0.362	0.363	0.363
0.8	0.0126	0.0816	0.158	0.233	0.309	0.383	0.457	0.534	0.608	0.684	0.747	0.38	0.36	0.36	0.36
0.9	0.0117	0.0798	0.154	0.229	0.303	0.376	0.45	0.523	0.596	0.669	0.733	0.372	0.355	0.355	0.355
1	0.0112	0.0771	0.15	0.223	0.295	0.367	0.441	0.512	0.584	0.652	0.718	0.364	0.349	0.35	0.35
1.1	0.0106	0.0749	0.146	0.217	0.289	0.361	0.43	0.499	0.568	0.64	0.701	0.357	0.341	0.342	0.342
1.3	0.00956	0.0709	0.139	0.206	0.273	0.339	0.407	0.476	0.54	0.607	0.666	0.336	0.328	0.328	0.328
1.5	0.00887	0.0663	0.13	0.195	0.258	0.321	0.383	0.448	0.511	0.572	0.63	0.318	0.311	0.311	0.311
1.7	0.00808	0.0627	0.122	0.182	0.241	0.301	0.36	0.421	0.481	0.54	0.592	0.299	0.292	0.292	0.292
2	0.0072	0.0561	0.11	0.165	0.22	0.274	0.329	0.383	0.438	0.492	0.542	0.273	0.268	0.266	0.266
2.5	0.0061	0.0475	0.0936	0.14	0.185	0.23	0.279	0.325	0.37	0.416	0.457	0.23	0.226	0.226	0.226
Part B. Spongiosa, with lesion.
Energy (MeV)	Red Marrow											Yellow Marrow	Trabecular Bone Surface	Trabecular Bone Volume	Cortical Bone Surface	Lesion
	Cellularity Fraction (%)
	1	10	20	30	40	50	60	70	80	90	99
0.01	0.963	0.968	0.968	0.972	0.975	0.979	0.982	0.983	0.987	0.99	0.992	0.0152	0.00161	0.00161	0.00161	0.00231
0.02	0.881	0.887	0.897	0.909	0.92	0.929	0.937	0.947	0.957	0.965	0.978	0.0514	0.00582	0.00582	0.00582	0.00878
0.03	0.763	0.782	0.8	0.813	0.837	0.857	0.876	0.898	0.917	0.932	0.951	0.0991	0.0121	0.0121	0.0121	0.0165
0.04	0.632	0.655	0.686	0.72	0.746	0.775	0.806	0.837	0.861	0.894	0.921	0.151	0.0201	0.0201	0.0201	0.0293
0.05	0.49	0.53	0.569	0.604	0.646	0.69	0.724	0.771	0.806	0.848	0.883	0.208	0.0308	0.0308	0.0308	0.0415
0.06	0.358	0.407	0.456	0.509	0.557	0.607	0.655	0.703	0.748	0.8	0.847	0.25	0.0411	0.0411	0.0411	0.0566
0.07	0.259	0.307	0.367	0.424	0.478	0.535	0.595	0.644	0.701	0.758	0.806	0.286	0.0463	0.0463	0.0463	0.0722
0.08	0.188	0.242	0.3	0.361	0.42	0.482	0.543	0.601	0.652	0.712	0.763	0.298	0.0573	0.0573	0.0573	0.0842
0.09	0.146	0.2	0.258	0.32	0.381	0.446	0.505	0.56	0.621	0.679	0.732	0.304	0.0667	0.0667	0.0667	0.0964
0.1	0.119	0.173	0.233	0.289	0.351	0.414	0.473	0.534	0.593	0.654	0.705	0.304	0.0742	0.0742	0.0742	0.106
0.11	0.0972	0.151	0.211	0.271	0.329	0.394	0.445	0.508	0.565	0.621	0.675	0.297	0.0849	0.0849	0.0849	0.11
0.12	0.0835	0.138	0.198	0.254	0.312	0.375	0.43	0.486	0.543	0.609	0.655	0.296	0.0923	0.0923	0.0923	0.12
0.13	0.0732	0.125	0.183	0.237	0.295	0.354	0.411	0.472	0.525	0.58	0.631	0.291	0.102	0.102	0.102	0.127
0.14	0.0641	0.114	0.172	0.23	0.285	0.346	0.398	0.455	0.511	0.563	0.613	0.283	0.11	0.11	0.11	0.129
0.15	0.0574	0.106	0.162	0.218	0.272	0.325	0.379	0.439	0.488	0.544	0.595	0.28	0.118	0.118	0.118	0.14
0.16	0.0519	0.1	0.154	0.211	0.264	0.318	0.368	0.423	0.474	0.532	0.575	0.268	0.128	0.128	0.128	0.14
0.18	0.0439	0.0911	0.142	0.195	0.244	0.3	0.349	0.4	0.45	0.507	0.551	0.26	0.137	0.137	0.137	0.145
0.2	0.0377	0.0828	0.133	0.184	0.236	0.284	0.335	0.386	0.435	0.484	0.527	0.251	0.148	0.148	0.148	0.147
0.22	0.0327	0.0761	0.126	0.176	0.223	0.272	0.323	0.371	0.419	0.465	0.511	0.245	0.158	0.158	0.158	0.152
0.25	0.0277	0.0702	0.118	0.164	0.211	0.259	0.307	0.355	0.399	0.448	0.488	0.237	0.17	0.17	0.17	0.157
0.3	0.0221	0.0634	0.108	0.154	0.2	0.246	0.291	0.336	0.38	0.424	0.463	0.228	0.18	0.18	0.18	0.165
0.35	0.0183	0.0579	0.102	0.148	0.19	0.234	0.279	0.32	0.366	0.41	0.449	0.221	0.183	0.183	0.183	0.168
0.4	0.0159	0.0551	0.099	0.141	0.185	0.228	0.271	0.313	0.356	0.401	0.436	0.218	0.185	0.185	0.185	0.173
0.5	0.0127	0.0508	0.0929	0.136	0.178	0.219	0.26	0.303	0.343	0.384	0.423	0.209	0.188	0.188	0.188	0.178
0.6	0.0113	0.0488	0.0898	0.131	0.173	0.215	0.254	0.295	0.336	0.379	0.414	0.205	0.187	0.187	0.187	0.182
0.7	0.00981	0.0467	0.0875	0.128	0.168	0.209	0.25	0.287	0.33	0.371	0.406	0.204	0.188	0.188	0.188	0.183
0.8	0.00898	0.0448	0.0848	0.126	0.164	0.205	0.243	0.284	0.323	0.362	0.398	0.2	0.187	0.187	0.187	0.182
0.9	0.00817	0.0436	0.0826	0.122	0.16	0.2	0.238	0.277	0.316	0.355	0.389	0.195	0.183	0.183	0.183	0.18
1	0.00761	0.0419	0.0804	0.118	0.157	0.194	0.232	0.27	0.306	0.345	0.38	0.191	0.181	0.181	0.181	0.176
1.1	0.00715	0.0406	0.0775	0.115	0.153	0.189	0.227	0.264	0.298	0.337	0.367	0.187	0.176	0.176	0.176	0.173
1.3	0.00636	0.0382	0.0733	0.109	0.144	0.179	0.214	0.249	0.284	0.321	0.348	0.177	0.168	0.168	0.168	0.164
1.5	0.00586	0.0359	0.0685	0.101	0.136	0.167	0.201	0.235	0.267	0.3	0.331	0.166	0.159	0.159	0.159	0.156
1.7	0.0053	0.0332	0.0648	0.0958	0.127	0.159	0.189	0.219	0.251	0.282	0.31	0.155	0.15	0.15	0.15	0.146
2	0.00466	0.0302	0.0584	0.0864	0.114	0.143	0.172	0.2	0.228	0.256	0.282	0.141	0.137	0.137	0.137	0.133
Part C. Spongiosa, with lesion, no marrow.
Energy (MeV)	Lesion	Trabecular Bone Surface	Trabecular Bone Volume
0.01	0.998	0.132	0.0053
0.02	0.994	0.135	0.018
0.03	0.988	0.142	0.0358
0.04	0.982	0.15	0.0577
0.05	0.973	0.164	0.0811
0.06	0.966	0.175	0.108
0.07	0.957	0.187	0.132
0.08	0.949	0.204	0.163
0.09	0.939	0.222	0.19
0.1	0.93	0.242	0.22
0.11	0.921	0.263	0.247
0.12	0.912	0.292	0.27
0.13	0.903	0.315	0.302
0.14	0.895	0.337	0.328
0.15	0.886	0.364	0.35
0.16	0.878	0.389	0.377
0.18	0.861	0.434	0.425
0.2	0.849	0.472	0.465
0.22	0.84	0.506	0.502
0.25	0.822	0.549	0.545
0.3	0.806	0.601	0.597
0.35	0.792	0.632	0.632
0.4	0.784	0.66	0.658
0.5	0.776	0.693	0.691
0.6	0.768	0.705	0.704
0.7	0.758	0.709	0.708
0.8	0.746	0.705	0.702
0.9	0.732	0.695	0.694
1	0.715	0.684	0.683
1.1	0.7	0.669	0.669
1.3	0.659	0.639	0.639
1.5	0.622	0.605	0.605
1.7	0.585	0.571	0.571
2	0.531	0.52	0.52

## Sheet: BVF 0.17
Energy absorption fractions (EAFs) for energy deposited in red marrow as a function of energy and origination site (e.g. decay, secondary electron, or boundary crossing). BVF 17%.
Part A. Spongiosa, no lesion.
Energy (MeV)	Red Marrow											Yellow Marrow	Trabecular Bone Surface	Trabecular Bone Volume	Cortical Bone Surface
	Cellularity Fraction (%)
	1	10	20	30	40	50	60	70	80	90	99
0.01	0.96	0.965	0.969	0.974	0.976	0.98	0.983	0.988	0.991	0.996	0.998	0.0195	0.0568	0.00248	0.00248
0.02	0.882	0.887	0.899	0.912	0.922	0.935	0.948	0.96	0.971	0.984	0.993	0.0592	0.0586	0.00672	0.00672
0.03	0.761	0.781	0.806	0.827	0.849	0.876	0.899	0.921	0.944	0.967	0.987	0.116	0.0593	0.0143	0.0143
0.04	0.625	0.661	0.696	0.736	0.772	0.801	0.837	0.877	0.913	0.946	0.978	0.185	0.0625	0.0243	0.0243
0.05	0.492	0.539	0.581	0.628	0.686	0.734	0.781	0.833	0.876	0.925	0.969	0.249	0.0658	0.0351	0.0351
0.06	0.367	0.417	0.484	0.538	0.607	0.667	0.724	0.781	0.847	0.907	0.964	0.314	0.0719	0.0444	0.0444
0.07	0.258	0.322	0.395	0.468	0.538	0.607	0.678	0.752	0.82	0.89	0.955	0.362	0.0779	0.0567	0.0567
0.08	0.192	0.259	0.339	0.415	0.497	0.567	0.65	0.721	0.798	0.876	0.946	0.392	0.086	0.0675	0.0675
0.09	0.146	0.22	0.301	0.385	0.467	0.544	0.625	0.706	0.79	0.864	0.932	0.41	0.0946	0.0785	0.0785
0.1	0.12	0.194	0.279	0.361	0.447	0.53	0.611	0.691	0.77	0.852	0.927	0.418	0.105	0.0898	0.0898
0.11	0.101	0.177	0.261	0.346	0.43	0.517	0.599	0.681	0.762	0.845	0.921	0.421	0.112	0.107	0.107
0.12	0.0863	0.162	0.249	0.336	0.422	0.504	0.585	0.667	0.751	0.835	0.908	0.424	0.127	0.119	0.119
0.13	0.0757	0.154	0.238	0.323	0.411	0.495	0.579	0.659	0.744	0.826	0.902	0.427	0.136	0.13	0.13
0.14	0.0669	0.142	0.227	0.317	0.401	0.485	0.573	0.649	0.735	0.819	0.891	0.428	0.148	0.14	0.14
0.15	0.0596	0.138	0.221	0.307	0.393	0.476	0.561	0.646	0.726	0.807	0.883	0.425	0.161	0.154	0.154
0.16	0.0557	0.132	0.217	0.301	0.386	0.467	0.552	0.634	0.72	0.801	0.875	0.421	0.169	0.168	0.168
0.18	0.0469	0.124	0.207	0.291	0.374	0.457	0.539	0.622	0.702	0.784	0.856	0.421	0.195	0.188	0.188
0.2	0.0401	0.115	0.198	0.283	0.367	0.445	0.525	0.608	0.69	0.772	0.841	0.416	0.21	0.209	0.209
0.22	0.0361	0.111	0.192	0.275	0.357	0.437	0.517	0.598	0.677	0.759	0.829	0.41	0.23	0.229	0.229
0.25	0.0309	0.104	0.185	0.267	0.344	0.426	0.504	0.585	0.662	0.745	0.812	0.404	0.254	0.252	0.252
0.3	0.0256	0.0973	0.176	0.255	0.335	0.413	0.491	0.566	0.647	0.722	0.793	0.393	0.283	0.284	0.284
0.35	0.0222	0.0921	0.17	0.248	0.325	0.402	0.479	0.557	0.636	0.708	0.777	0.388	0.305	0.302	0.302
0.4	0.0195	0.0892	0.167	0.244	0.32	0.395	0.471	0.546	0.623	0.698	0.769	0.386	0.317	0.319	0.319
0.5	0.0165	0.0853	0.161	0.238	0.314	0.388	0.462	0.538	0.61	0.687	0.753	0.38	0.336	0.336	0.336
0.6	0.0146	0.0829	0.157	0.232	0.308	0.385	0.456	0.532	0.603	0.677	0.745	0.375	0.345	0.343	0.343
0.7	0.0134	0.0801	0.155	0.229	0.304	0.377	0.449	0.523	0.596	0.67	0.736	0.371	0.348	0.346	0.346
0.8	0.0124	0.0793	0.153	0.225	0.3	0.372	0.445	0.517	0.588	0.66	0.725	0.367	0.345	0.345	0.345
0.9	0.0116	0.0774	0.149	0.221	0.294	0.365	0.435	0.506	0.576	0.649	0.71	0.36	0.341	0.341	0.341
1	0.011	0.0749	0.146	0.216	0.286	0.358	0.426	0.496	0.566	0.634	0.694	0.352	0.336	0.336	0.336
1.1	0.0104	0.0724	0.141	0.211	0.279	0.348	0.416	0.484	0.551	0.619	0.68	0.344	0.329	0.331	0.331
1.3	0.00949	0.0683	0.135	0.198	0.264	0.33	0.395	0.459	0.525	0.587	0.647	0.328	0.315	0.317	0.317
1.5	0.00868	0.0644	0.127	0.188	0.249	0.312	0.372	0.435	0.494	0.557	0.612	0.31	0.3	0.299	0.299
1.7	0.00794	0.0608	0.118	0.178	0.235	0.293	0.351	0.409	0.465	0.521	0.576	0.291	0.282	0.282	0.282
2	0.00722	0.0549	0.107	0.161	0.215	0.268	0.319	0.372	0.425	0.474	0.528	0.264	0.258	0.259	0.259
2.5	0.00601	0.0462	0.0909	0.136	0.181	0.226	0.271	0.317	0.362	0.407	0.444	0.224	0.219	0.221	0.221
Part B. Spongiosa, with lesion.
Energy (MeV)	Red Marrow											Yellow Marrow	Trabecular Bone Surface	Trabecular Bone Volume	Cortical Bone Surface	Lesion
	Cellularity Fraction (%)
	1	10	20	30	40	50	60	70	80	90	99
0.01	0.965	0.966	0.968	0.972	0.976	0.978	0.982	0.985	0.987	0.991	0.994	0.0147	0.00184	0.00184	0.00184	0.00229
0.02	0.877	0.888	0.895	0.906	0.915	0.927	0.939	0.949	0.959	0.97	0.976	0.0513	0.00488	0.00488	0.00488	0.00781
0.03	0.763	0.782	0.797	0.816	0.84	0.857	0.872	0.897	0.917	0.938	0.952	0.105	0.0112	0.0112	0.0112	0.0144
0.04	0.629	0.658	0.685	0.714	0.746	0.776	0.81	0.837	0.866	0.895	0.929	0.154	0.0168	0.0168	0.0168	0.0267
0.05	0.487	0.527	0.568	0.61	0.653	0.697	0.733	0.771	0.815	0.856	0.891	0.212	0.0254	0.0254	0.0254	0.0377
0.06	0.36	0.406	0.454	0.508	0.563	0.612	0.659	0.712	0.763	0.81	0.853	0.258	0.0319	0.0319	0.0319	0.0514
0.07	0.258	0.31	0.37	0.424	0.478	0.537	0.598	0.657	0.71	0.767	0.818	0.293	0.0378	0.0378	0.0378	0.064
0.08	0.19	0.242	0.31	0.364	0.427	0.489	0.547	0.614	0.67	0.728	0.783	0.306	0.049	0.049	0.049	0.0746
0.09	0.146	0.203	0.262	0.33	0.389	0.451	0.513	0.574	0.633	0.698	0.747	0.311	0.0544	0.0544	0.0544	0.0902
0.1	0.117	0.175	0.237	0.298	0.359	0.424	0.481	0.544	0.603	0.666	0.722	0.31	0.0645	0.0645	0.0645	0.095
0.11	0.0986	0.154	0.215	0.278	0.338	0.402	0.46	0.523	0.581	0.641	0.697	0.309	0.0725	0.0725	0.0725	0.106
0.12	0.084	0.137	0.194	0.26	0.318	0.379	0.437	0.502	0.561	0.616	0.67	0.302	0.0773	0.0773	0.0773	0.111
0.13	0.0736	0.127	0.184	0.244	0.306	0.365	0.422	0.478	0.541	0.596	0.652	0.294	0.0848	0.0848	0.0848	0.119
0.14	0.0642	0.118	0.174	0.233	0.289	0.349	0.405	0.467	0.523	0.572	0.628	0.292	0.0946	0.0946	0.0946	0.124
0.15	0.0576	0.11	0.166	0.22	0.279	0.337	0.388	0.446	0.506	0.562	0.608	0.284	0.101	0.101	0.101	0.129
0.16	0.0516	0.103	0.159	0.214	0.266	0.325	0.377	0.434	0.485	0.543	0.597	0.276	0.11	0.11	0.11	0.13
0.18	0.0439	0.0917	0.146	0.197	0.251	0.303	0.357	0.413	0.46	0.515	0.561	0.267	0.122	0.122	0.122	0.136
0.2	0.0376	0.0823	0.135	0.184	0.237	0.288	0.337	0.39	0.442	0.493	0.536	0.256	0.133	0.133	0.133	0.142
0.22	0.0328	0.0776	0.127	0.176	0.226	0.272	0.325	0.373	0.423	0.475	0.517	0.245	0.141	0.141	0.141	0.146
0.25	0.0278	0.0705	0.119	0.165	0.212	0.257	0.308	0.354	0.4	0.449	0.488	0.237	0.155	0.155	0.155	0.151
0.3	0.022	0.0633	0.107	0.152	0.197	0.244	0.288	0.333	0.373	0.421	0.463	0.226	0.166	0.166	0.166	0.158
0.35	0.0185	0.0575	0.101	0.144	0.188	0.23	0.273	0.32	0.36	0.403	0.444	0.217	0.172	0.172	0.172	0.162
0.4	0.0162	0.054	0.0969	0.14	0.182	0.224	0.267	0.308	0.349	0.392	0.427	0.213	0.177	0.177	0.177	0.163
0.5	0.0129	0.0506	0.092	0.133	0.174	0.214	0.258	0.294	0.34	0.378	0.414	0.205	0.181	0.181	0.181	0.172
0.6	0.0111	0.0478	0.0883	0.128	0.169	0.209	0.248	0.289	0.331	0.37	0.405	0.202	0.18	0.18	0.18	0.173
0.7	0.00988	0.0453	0.0859	0.126	0.164	0.204	0.243	0.283	0.323	0.363	0.395	0.198	0.181	0.181	0.181	0.175
0.8	0.00878	0.044	0.0834	0.122	0.16	0.2	0.238	0.277	0.316	0.353	0.387	0.195	0.179	0.179	0.179	0.174
0.9	0.00802	0.0421	0.0807	0.119	0.157	0.195	0.233	0.269	0.308	0.347	0.379	0.191	0.176	0.176	0.176	0.173
1	0.00756	0.0414	0.0788	0.116	0.153	0.19	0.228	0.264	0.299	0.335	0.369	0.185	0.174	0.174	0.174	0.169
1.1	0.00705	0.0399	0.0762	0.113	0.149	0.184	0.221	0.258	0.294	0.328	0.363	0.182	0.171	0.171	0.171	0.166
1.3	0.00633	0.0373	0.0718	0.106	0.14	0.175	0.208	0.242	0.276	0.312	0.343	0.172	0.163	0.163	0.163	0.159
1.5	0.00564	0.0348	0.0676	0.0996	0.132	0.164	0.196	0.229	0.261	0.295	0.321	0.162	0.154	0.154	0.154	0.149
1.7	0.00523	0.0325	0.0635	0.0935	0.125	0.155	0.185	0.216	0.246	0.274	0.303	0.153	0.145	0.145	0.145	0.141
2	0.00457	0.0297	0.0574	0.0848	0.112	0.141	0.168	0.195	0.224	0.251	0.277	0.138	0.133	0.133	0.133	0.129
Part C. Spongiosa, with lesion, no marrow.
Energy (MeV)	Lesion	Trabecular Bone Surface	Trabecular Bone Volume
0.01	0.999	0.109	0.0045
0.02	0.995	0.112	0.0152
0.03	0.989	0.12	0.029
0.04	0.983	0.127	0.0476
0.05	0.975	0.135	0.0677
0.06	0.966	0.145	0.0884
0.07	0.958	0.155	0.112
0.08	0.949	0.165	0.134
0.09	0.943	0.182	0.157
0.1	0.935	0.204	0.18
0.11	0.923	0.222	0.203
0.12	0.915	0.245	0.232
0.13	0.904	0.269	0.253
0.14	0.897	0.287	0.278
0.15	0.887	0.314	0.301
0.16	0.878	0.335	0.325
0.18	0.862	0.374	0.369
0.2	0.847	0.416	0.411
0.22	0.832	0.454	0.446
0.25	0.812	0.496	0.492
0.3	0.791	0.554	0.551
0.35	0.778	0.596	0.593
0.4	0.767	0.623	0.62
0.5	0.751	0.657	0.656
0.6	0.741	0.676	0.673
0.7	0.734	0.678	0.678
0.8	0.722	0.674	0.673
0.9	0.707	0.668	0.668
1	0.694	0.657	0.657
1.1	0.677	0.644	0.642
1.3	0.642	0.617	0.615
1.5	0.606	0.584	0.584
1.7	0.57	0.551	0.552
2	0.517	0.503	0.503

## Sheet: BVF 0.20
Energy absorption fractions (EAFs) for energy deposited in red marrow as a function of energy and origination site (e.g. decay, secondary electron, or boundary crossing). BVF 20%.
Part A. Spongiosa, no lesion.
Energy (MeV)	Red Marrow											Yellow Marrow	Trabecular Bone Surface	Trabecular Bone Volume	Cortical Bone Surface
	Cellularity Fraction (%)
	1	10	20	30	40	50	60	70	80	90	99
0.01	0.962	0.966	0.97	0.974	0.977	0.981	0.984	0.988	0.992	0.995	0.999	0.019	0.0386	0.00147	0.00147
0.02	0.88	0.888	0.9	0.912	0.922	0.936	0.948	0.961	0.971	0.983	0.994	0.0576	0.042	0.00529	0.00529
0.03	0.763	0.782	0.802	0.828	0.854	0.873	0.901	0.924	0.945	0.966	0.988	0.121	0.0457	0.0098	0.0098
0.04	0.628	0.662	0.695	0.736	0.766	0.801	0.841	0.877	0.914	0.948	0.981	0.184	0.0464	0.0193	0.0193
0.05	0.486	0.535	0.585	0.635	0.681	0.737	0.784	0.835	0.882	0.928	0.973	0.248	0.0533	0.0253	0.0253
0.06	0.363	0.42	0.481	0.543	0.603	0.661	0.724	0.786	0.85	0.911	0.964	0.318	0.056	0.0365	0.0365
0.07	0.258	0.321	0.394	0.466	0.54	0.609	0.678	0.745	0.823	0.891	0.959	0.364	0.0591	0.0428	0.0428
0.08	0.187	0.26	0.343	0.419	0.498	0.57	0.652	0.727	0.806	0.88	0.951	0.397	0.0654	0.0537	0.0537
0.09	0.144	0.221	0.302	0.383	0.465	0.549	0.63	0.709	0.79	0.869	0.943	0.414	0.0716	0.0639	0.0639
0.1	0.119	0.195	0.276	0.366	0.445	0.528	0.613	0.699	0.78	0.861	0.933	0.421	0.0776	0.0727	0.0727
0.11	0.0987	0.176	0.26	0.352	0.432	0.519	0.6	0.682	0.77	0.848	0.924	0.425	0.0867	0.0793	0.0793
0.12	0.084	0.165	0.249	0.338	0.421	0.505	0.588	0.674	0.757	0.841	0.915	0.43	0.0961	0.0897	0.0897
0.13	0.0752	0.153	0.241	0.33	0.414	0.494	0.579	0.666	0.746	0.831	0.904	0.426	0.105	0.102	0.102
0.14	0.0667	0.146	0.233	0.321	0.403	0.488	0.572	0.654	0.739	0.822	0.898	0.43	0.114	0.11	0.11
0.15	0.0604	0.14	0.223	0.31	0.396	0.48	0.562	0.646	0.73	0.813	0.885	0.425	0.127	0.122	0.122
0.16	0.0552	0.133	0.216	0.303	0.391	0.473	0.557	0.642	0.723	0.807	0.88	0.426	0.137	0.132	0.132
0.18	0.0465	0.123	0.208	0.292	0.379	0.459	0.544	0.624	0.706	0.789	0.86	0.424	0.153	0.15	0.15
0.2	0.04	0.115	0.198	0.281	0.364	0.449	0.531	0.612	0.694	0.769	0.851	0.415	0.168	0.166	0.166
0.22	0.0358	0.108	0.194	0.274	0.355	0.438	0.515	0.599	0.681	0.759	0.832	0.411	0.192	0.188	0.188
0.25	0.0312	0.102	0.185	0.263	0.344	0.424	0.504	0.581	0.66	0.738	0.808	0.402	0.214	0.213	0.213
0.3	0.0249	0.0961	0.175	0.252	0.329	0.406	0.484	0.559	0.635	0.713	0.78	0.389	0.248	0.243	0.243
0.35	0.0215	0.0911	0.168	0.243	0.319	0.395	0.468	0.543	0.619	0.692	0.757	0.38	0.269	0.271	0.271
0.4	0.0194	0.0867	0.162	0.236	0.311	0.385	0.455	0.53	0.607	0.677	0.74	0.373	0.29	0.288	0.288
0.5	0.0161	0.0818	0.155	0.227	0.301	0.373	0.445	0.517	0.59	0.658	0.722	0.363	0.311	0.31	0.31
0.6	0.0141	0.0789	0.152	0.222	0.296	0.365	0.438	0.508	0.576	0.646	0.71	0.36	0.32	0.321	0.321
0.7	0.0129	0.0779	0.149	0.218	0.291	0.36	0.431	0.499	0.571	0.639	0.699	0.354	0.325	0.322	0.322
0.8	0.0121	0.0755	0.145	0.216	0.287	0.353	0.423	0.493	0.559	0.628	0.692	0.349	0.323	0.323	0.323
0.9	0.0112	0.0734	0.142	0.211	0.279	0.348	0.413	0.483	0.55	0.619	0.675	0.343	0.32	0.32	0.32
1	0.0106	0.0718	0.139	0.207	0.273	0.34	0.408	0.472	0.538	0.604	0.663	0.337	0.317	0.316	0.316
1.1	0.00998	0.0697	0.135	0.201	0.267	0.331	0.396	0.461	0.526	0.59	0.652	0.329	0.311	0.311	0.311
1.3	0.00926	0.0657	0.128	0.191	0.253	0.315	0.377	0.438	0.501	0.564	0.617	0.312	0.297	0.299	0.299
1.5	0.00846	0.0618	0.121	0.178	0.239	0.298	0.357	0.414	0.472	0.532	0.584	0.295	0.285	0.284	0.284
1.7	0.00784	0.0579	0.113	0.169	0.226	0.281	0.337	0.391	0.444	0.503	0.548	0.278	0.269	0.269	0.269
2	0.00691	0.0525	0.103	0.154	0.206	0.255	0.306	0.356	0.406	0.457	0.502	0.254	0.247	0.246	0.246
2.5	0.00579	0.0447	0.0877	0.13	0.174	0.217	0.26	0.305	0.346	0.39	0.431	0.218	0.211	0.21	0.21
Part B. Spongiosa, with lesion.
Energy (MeV)	Red Marrow											Yellow Marrow	Trabecular Bone Surface	Trabecular Bone Volume	Cortical Bone Surface	Lesion
	Cellularity Fraction (%)
	1	10	20	30	40	50	60	70	80	90	99
0.01	0.964	0.965	0.97	0.973	0.975	0.978	0.983	0.986	0.987	0.992	0.995	0.0159	0.00125	0.00125	0.00125	0.0023
0.02	0.88	0.887	0.897	0.908	0.92	0.928	0.942	0.949	0.961	0.97	0.979	0.0539	0.00377	0.00377	0.00377	0.00581
0.03	0.762	0.777	0.8	0.817	0.841	0.861	0.881	0.902	0.921	0.942	0.958	0.103	0.00736	0.00736	0.00736	0.0143
0.04	0.628	0.654	0.687	0.719	0.752	0.784	0.812	0.839	0.875	0.905	0.934	0.161	0.0144	0.0144	0.0144	0.0223
0.05	0.494	0.529	0.571	0.608	0.65	0.694	0.743	0.785	0.826	0.864	0.91	0.223	0.0192	0.0192	0.0192	0.0317
0.06	0.361	0.406	0.461	0.511	0.563	0.619	0.667	0.725	0.775	0.826	0.87	0.267	0.0239	0.0239	0.0239	0.043
0.07	0.257	0.311	0.37	0.428	0.491	0.553	0.61	0.667	0.727	0.786	0.84	0.305	0.0294	0.0294	0.0294	0.0556
0.08	0.188	0.246	0.309	0.373	0.437	0.504	0.565	0.626	0.687	0.754	0.809	0.321	0.0359	0.0359	0.0359	0.0671
0.09	0.145	0.205	0.269	0.332	0.402	0.461	0.529	0.597	0.657	0.721	0.778	0.329	0.0426	0.0426	0.0426	0.0779
0.1	0.118	0.176	0.246	0.306	0.374	0.432	0.5	0.566	0.627	0.694	0.751	0.328	0.0493	0.0493	0.0493	0.0847
0.11	0.0979	0.156	0.22	0.285	0.348	0.414	0.475	0.542	0.605	0.668	0.728	0.32	0.0535	0.0535	0.0535	0.0921
0.12	0.0837	0.142	0.206	0.267	0.332	0.393	0.461	0.523	0.578	0.646	0.705	0.316	0.0598	0.0598	0.0598	0.0997
0.13	0.0738	0.129	0.192	0.254	0.319	0.379	0.44	0.503	0.562	0.624	0.679	0.313	0.0675	0.0675	0.0675	0.108
0.14	0.0644	0.121	0.181	0.243	0.302	0.362	0.423	0.482	0.543	0.608	0.658	0.304	0.0715	0.0715	0.0715	0.115
0.15	0.0578	0.111	0.172	0.234	0.29	0.352	0.408	0.47	0.529	0.587	0.644	0.296	0.0785	0.0785	0.0785	0.119
0.16	0.0526	0.105	0.163	0.221	0.281	0.341	0.393	0.455	0.515	0.569	0.619	0.293	0.0848	0.0848	0.0848	0.121
0.18	0.0435	0.0935	0.15	0.204	0.262	0.317	0.369	0.429	0.48	0.536	0.584	0.28	0.0989	0.0989	0.0989	0.128
0.2	0.0378	0.0859	0.138	0.192	0.247	0.302	0.349	0.402	0.458	0.51	0.555	0.27	0.109	0.109	0.109	0.132
0.22	0.0331	0.0801	0.13	0.181	0.236	0.284	0.333	0.386	0.436	0.488	0.535	0.259	0.119	0.119	0.119	0.138
0.25	0.028	0.0707	0.12	0.169	0.217	0.264	0.314	0.364	0.412	0.456	0.503	0.241	0.133	0.133	0.133	0.14
0.3	0.0222	0.0627	0.108	0.154	0.198	0.244	0.29	0.337	0.381	0.424	0.465	0.228	0.145	0.145	0.145	0.146
0.35	0.0184	0.0563	0.1	0.144	0.186	0.228	0.274	0.314	0.363	0.402	0.438	0.217	0.158	0.158	0.158	0.151
0.4	0.016	0.0537	0.0947	0.138	0.179	0.22	0.263	0.302	0.344	0.387	0.422	0.209	0.162	0.162	0.162	0.155
0.5	0.0126	0.049	0.0885	0.128	0.17	0.21	0.248	0.288	0.328	0.364	0.404	0.199	0.168	0.168	0.168	0.16
0.6	0.0109	0.0459	0.0848	0.124	0.163	0.201	0.24	0.278	0.318	0.353	0.391	0.195	0.169	0.169	0.169	0.165
0.7	0.00948	0.0442	0.0825	0.121	0.158	0.196	0.233	0.273	0.311	0.346	0.381	0.19	0.169	0.169	0.169	0.165
0.8	0.00868	0.0423	0.079	0.117	0.154	0.192	0.226	0.265	0.302	0.34	0.374	0.187	0.169	0.169	0.169	0.165
0.9	0.0079	0.0408	0.0774	0.113	0.15	0.187	0.223	0.258	0.294	0.329	0.364	0.182	0.166	0.166	0.166	0.162
1	0.0073	0.0393	0.0749	0.11	0.145	0.181	0.217	0.252	0.289	0.323	0.356	0.178	0.164	0.164	0.164	0.16
1.1	0.00682	0.038	0.0727	0.107	0.142	0.176	0.212	0.245	0.279	0.314	0.346	0.173	0.159	0.159	0.159	0.158
1.3	0.00613	0.0357	0.068	0.101	0.134	0.166	0.199	0.233	0.263	0.297	0.326	0.164	0.154	0.154	0.154	0.152
1.5	0.00553	0.0331	0.0638	0.0956	0.126	0.158	0.188	0.219	0.25	0.281	0.308	0.155	0.146	0.146	0.146	0.144
1.7	0.00509	0.0312	0.0602	0.0903	0.118	0.147	0.176	0.206	0.234	0.262	0.289	0.146	0.139	0.139	0.139	0.136
2	0.00446	0.0284	0.0549	0.0809	0.108	0.134	0.162	0.186	0.214	0.24	0.264	0.132	0.127	0.127	0.127	0.124
Part C. Spongiosa, with lesion, no marrow.
Energy (MeV)	Lesion	Trabecular Bone Surface	Trabecular Bone Volume
0.01	0.999	0.0809	0.00399
0.02	0.995	0.0843	0.0115
0.03	0.99	0.0888	0.0233
0.04	0.983	0.0946	0.0364
0.05	0.977	0.103	0.0514
0.06	0.969	0.112	0.0674
0.07	0.962	0.118	0.0835
0.08	0.953	0.126	0.0998
0.09	0.945	0.139	0.12
0.1	0.938	0.153	0.138
0.11	0.929	0.172	0.153
0.12	0.919	0.188	0.176
0.13	0.913	0.205	0.193
0.14	0.902	0.226	0.218
0.15	0.895	0.246	0.238
0.16	0.884	0.261	0.257
0.18	0.866	0.298	0.295
0.2	0.849	0.337	0.333
0.22	0.83	0.374	0.367
0.25	0.809	0.418	0.415
0.3	0.778	0.482	0.482
0.35	0.755	0.53	0.528
0.4	0.742	0.562	0.56
0.5	0.722	0.603	0.606
0.6	0.708	0.629	0.625
0.7	0.698	0.633	0.631
0.8	0.687	0.631	0.63
0.9	0.674	0.625	0.625
1	0.66	0.616	0.615
1.1	0.643	0.607	0.607
1.3	0.61	0.581	0.581
1.5	0.577	0.553	0.552
1.7	0.545	0.523	0.523
2	0.497	0.48	0.478

## Sheet: BVF 0.25
Energy absorption fractions (EAFs) for energy deposited in red marrow as a function of energy and origination site (e.g. decay, secondary electron, or boundary crossing). BVF 25%.
Part A. Spongiosa, no lesion.
Energy (MeV)	Red Marrow											Yellow Marrow	Trabecular Bone Surface	Trabecular Bone Volume	Cortical Bone Surface
	Cellularity Fraction (%)
	1	10	20	30	40	50	60	70	80	90	99
0.01	0.964	0.965	0.971	0.975	0.978	0.982	0.985	0.987	0.992	0.995	0.998	0.0188	0.0272	0.00134	0.00134
0.02	0.877	0.888	0.9	0.915	0.923	0.933	0.948	0.961	0.972	0.983	0.994	0.0605	0.0296	0.0039	0.0039
0.03	0.76	0.781	0.808	0.826	0.851	0.877	0.898	0.92	0.944	0.97	0.988	0.121	0.0316	0.00744	0.00744
0.04	0.628	0.664	0.694	0.731	0.769	0.803	0.838	0.876	0.915	0.951	0.982	0.185	0.0353	0.013	0.013
0.05	0.491	0.54	0.585	0.637	0.685	0.73	0.783	0.834	0.88	0.93	0.975	0.253	0.0336	0.0185	0.0185
0.06	0.365	0.417	0.483	0.541	0.607	0.665	0.727	0.792	0.852	0.912	0.967	0.312	0.0388	0.0251	0.0251
0.07	0.256	0.328	0.393	0.463	0.54	0.605	0.683	0.752	0.823	0.894	0.956	0.366	0.0412	0.0308	0.0308
0.08	0.19	0.262	0.341	0.422	0.501	0.574	0.655	0.728	0.803	0.88	0.952	0.392	0.0457	0.0343	0.0343
0.09	0.148	0.222	0.303	0.382	0.473	0.549	0.627	0.713	0.79	0.877	0.946	0.415	0.0497	0.0429	0.0429
0.1	0.118	0.195	0.278	0.363	0.45	0.531	0.617	0.694	0.781	0.864	0.936	0.426	0.0566	0.0485	0.0485
0.11	0.0999	0.178	0.264	0.349	0.434	0.515	0.602	0.69	0.772	0.854	0.929	0.432	0.0612	0.0576	0.0576
0.12	0.0856	0.163	0.252	0.337	0.422	0.505	0.593	0.677	0.758	0.845	0.922	0.434	0.0683	0.0639	0.0639
0.13	0.0753	0.153	0.244	0.329	0.417	0.501	0.588	0.669	0.751	0.836	0.912	0.43	0.0733	0.0697	0.0697
0.14	0.067	0.147	0.232	0.317	0.409	0.49	0.575	0.658	0.746	0.828	0.906	0.434	0.0804	0.0783	0.0783
0.15	0.0597	0.139	0.222	0.312	0.398	0.483	0.57	0.65	0.74	0.82	0.894	0.429	0.0885	0.0839	0.0839
0.16	0.0553	0.132	0.218	0.302	0.391	0.474	0.559	0.643	0.724	0.809	0.884	0.426	0.0965	0.0954	0.0954
0.18	0.0462	0.124	0.208	0.293	0.379	0.464	0.542	0.628	0.712	0.795	0.867	0.423	0.114	0.108	0.108
0.2	0.0407	0.116	0.198	0.282	0.367	0.449	0.532	0.614	0.692	0.775	0.849	0.417	0.127	0.124	0.124
0.22	0.0357	0.111	0.193	0.275	0.357	0.438	0.519	0.6	0.679	0.759	0.83	0.41	0.144	0.139	0.139
0.25	0.0309	0.103	0.181	0.265	0.342	0.421	0.502	0.579	0.658	0.736	0.808	0.401	0.163	0.161	0.161
0.3	0.0249	0.0948	0.172	0.249	0.326	0.401	0.474	0.549	0.626	0.701	0.77	0.381	0.198	0.196	0.196
0.35	0.0216	0.089	0.162	0.235	0.31	0.38	0.455	0.53	0.597	0.672	0.736	0.368	0.222	0.224	0.224
0.4	0.0192	0.0841	0.155	0.225	0.296	0.367	0.436	0.507	0.578	0.647	0.713	0.355	0.245	0.242	0.242
0.5	0.0153	0.0769	0.147	0.214	0.283	0.348	0.415	0.487	0.551	0.621	0.676	0.34	0.272	0.27	0.27
0.6	0.0137	0.0742	0.14	0.206	0.275	0.338	0.404	0.471	0.538	0.601	0.658	0.332	0.285	0.283	0.283
0.7	0.0124	0.0717	0.138	0.203	0.268	0.332	0.398	0.462	0.525	0.591	0.645	0.327	0.29	0.288	0.288
0.8	0.0115	0.0699	0.134	0.199	0.263	0.328	0.392	0.455	0.517	0.581	0.639	0.322	0.289	0.29	0.29
0.9	0.0106	0.068	0.132	0.193	0.257	0.32	0.383	0.447	0.506	0.569	0.624	0.317	0.286	0.288	0.288
1	0.01	0.0663	0.128	0.188	0.253	0.314	0.375	0.436	0.499	0.56	0.614	0.309	0.283	0.285	0.285
1.1	0.00945	0.0645	0.125	0.185	0.246	0.307	0.367	0.425	0.483	0.542	0.599	0.302	0.281	0.281	0.281
1.3	0.00857	0.0606	0.118	0.176	0.233	0.29	0.349	0.403	0.461	0.519	0.569	0.287	0.271	0.269	0.269
1.5	0.00782	0.0575	0.112	0.167	0.221	0.275	0.33	0.385	0.437	0.49	0.54	0.273	0.258	0.258	0.258
1.7	0.00732	0.054	0.106	0.158	0.209	0.26	0.31	0.362	0.412	0.464	0.508	0.258	0.243	0.245	0.245
2	0.00648	0.049	0.0954	0.143	0.19	0.237	0.285	0.33	0.377	0.425	0.467	0.235	0.225	0.224	0.224
2.5	0.0055	0.0419	0.0824	0.122	0.162	0.204	0.243	0.283	0.324	0.364	0.402	0.201	0.195	0.195	0.195
Part B. Spongiosa, with lesion.
Energy (MeV)	Red Marrow											Yellow Marrow	Trabecular Bone Surface	Trabecular Bone Volume	Cortical Bone Surface	Lesion
	Cellularity Fraction (%)
	1	10	20	30	40	50	60	70	80	90	99
0.01	0.964	0.966	0.969	0.972	0.976	0.981	0.983	0.986	0.989	0.993	0.995	0.0169	0.000609	0.000609	0.000609	0.0014
0.02	0.88	0.888	0.899	0.909	0.917	0.93	0.945	0.954	0.963	0.973	0.983	0.0567	0.00255	0.00255	0.00255	0.00478
0.03	0.765	0.777	0.807	0.824	0.841	0.863	0.884	0.903	0.926	0.948	0.963	0.108	0.00577	0.00577	0.00577	0.0107
0.04	0.627	0.66	0.691	0.724	0.754	0.789	0.82	0.851	0.885	0.913	0.945	0.164	0.00808	0.00808	0.00808	0.0177
0.05	0.492	0.529	0.57	0.614	0.663	0.707	0.749	0.797	0.835	0.878	0.919	0.227	0.0129	0.0129	0.0129	0.0258
0.06	0.364	0.41	0.469	0.518	0.576	0.628	0.679	0.738	0.789	0.845	0.892	0.273	0.0154	0.0154	0.0154	0.0353
0.07	0.256	0.316	0.381	0.442	0.497	0.564	0.624	0.682	0.749	0.807	0.864	0.312	0.0202	0.0202	0.0202	0.0462
0.08	0.191	0.249	0.318	0.382	0.45	0.51	0.584	0.648	0.711	0.779	0.839	0.337	0.0248	0.0248	0.0248	0.0566
0.09	0.147	0.208	0.279	0.346	0.413	0.482	0.547	0.613	0.68	0.749	0.81	0.343	0.0282	0.0282	0.0282	0.0624
0.1	0.117	0.183	0.251	0.321	0.387	0.456	0.523	0.589	0.655	0.725	0.782	0.343	0.0322	0.0322	0.0322	0.0721
0.11	0.0979	0.162	0.227	0.299	0.367	0.434	0.502	0.568	0.639	0.702	0.758	0.344	0.0384	0.0384	0.0384	0.0786
0.12	0.0843	0.146	0.213	0.28	0.347	0.415	0.481	0.547	0.611	0.683	0.742	0.338	0.0414	0.0414	0.0414	0.084
0.13	0.0733	0.132	0.201	0.263	0.33	0.4	0.464	0.528	0.595	0.664	0.718	0.331	0.0462	0.0462	0.0462	0.0902
0.14	0.0647	0.124	0.188	0.254	0.321	0.387	0.445	0.514	0.576	0.643	0.699	0.326	0.0497	0.0497	0.0497	0.0968
0.15	0.0586	0.117	0.18	0.24	0.306	0.373	0.431	0.494	0.562	0.62	0.678	0.319	0.0555	0.0555	0.0555	0.104
0.16	0.0533	0.108	0.172	0.235	0.297	0.36	0.421	0.482	0.546	0.604	0.659	0.31	0.0594	0.0594	0.0594	0.103
0.18	0.0437	0.0987	0.157	0.215	0.278	0.336	0.394	0.453	0.515	0.571	0.623	0.298	0.0693	0.0693	0.0693	0.11
0.2	0.0377	0.0891	0.146	0.203	0.262	0.322	0.373	0.434	0.489	0.541	0.592	0.288	0.0794	0.0794	0.0794	0.117
0.22	0.0334	0.0831	0.137	0.191	0.246	0.299	0.358	0.407	0.465	0.518	0.565	0.274	0.0864	0.0864	0.0864	0.121
0.25	0.028	0.0738	0.126	0.178	0.228	0.28	0.33	0.383	0.43	0.485	0.531	0.257	0.0994	0.0994	0.0994	0.127
0.3	0.0218	0.0648	0.111	0.158	0.206	0.251	0.3	0.347	0.391	0.438	0.48	0.234	0.116	0.116	0.116	0.134
0.35	0.0184	0.0575	0.101	0.144	0.187	0.233	0.274	0.318	0.361	0.399	0.444	0.218	0.127	0.127	0.127	0.136
0.4	0.0158	0.0522	0.0937	0.136	0.176	0.216	0.258	0.3	0.34	0.382	0.418	0.205	0.138	0.138	0.138	0.139
0.5	0.0127	0.0476	0.0858	0.124	0.163	0.201	0.241	0.277	0.317	0.357	0.39	0.193	0.144	0.144	0.144	0.145
0.6	0.0107	0.0437	0.0816	0.119	0.155	0.191	0.229	0.267	0.305	0.338	0.372	0.186	0.151	0.151	0.151	0.148
0.7	0.00949	0.0425	0.0778	0.113	0.149	0.187	0.222	0.258	0.293	0.331	0.36	0.18	0.15	0.15	0.15	0.15
0.8	0.0084	0.0398	0.0755	0.112	0.147	0.18	0.216	0.25	0.286	0.321	0.351	0.175	0.151	0.151	0.151	0.149
0.9	0.0077	0.0386	0.0727	0.107	0.142	0.175	0.208	0.245	0.278	0.311	0.345	0.172	0.149	0.149	0.149	0.149
1	0.00708	0.0376	0.0712	0.105	0.137	0.172	0.204	0.239	0.272	0.305	0.334	0.168	0.149	0.149	0.149	0.146
1.1	0.00675	0.036	0.069	0.102	0.134	0.166	0.199	0.232	0.266	0.296	0.326	0.163	0.146	0.146	0.146	0.145
1.3	0.00592	0.0338	0.0651	0.0964	0.128	0.158	0.189	0.22	0.25	0.28	0.309	0.155	0.14	0.14	0.14	0.138
1.5	0.00545	0.0318	0.0614	0.0904	0.12	0.15	0.179	0.206	0.235	0.265	0.292	0.147	0.135	0.135	0.135	0.131
1.7	0.00493	0.0298	0.0576	0.0855	0.113	0.14	0.167	0.197	0.224	0.251	0.275	0.139	0.128	0.128	0.128	0.124
2	0.00432	0.027	0.0521	0.0778	0.103	0.128	0.153	0.178	0.202	0.229	0.253	0.126	0.117	0.117	0.117	0.114
Part C. Spongiosa, with lesion, no marrow.
Energy (MeV)	Lesion	Trabecular Bone Surface	Trabecular Bone Volume
0.01	0.998	0.056	0.00245
0.02	0.995	0.0582	0.00742
0.03	0.99	0.0626	0.0155
0.04	0.985	0.0647	0.0239
0.05	0.979	0.0704	0.0354
0.06	0.971	0.0756	0.0472
0.07	0.965	0.082	0.0578
0.08	0.958	0.0881	0.0705
0.09	0.951	0.0969	0.0839
0.1	0.943	0.105	0.0959
0.11	0.934	0.118	0.108
0.12	0.926	0.131	0.123
0.13	0.915	0.144	0.137
0.14	0.906	0.161	0.15
0.15	0.899	0.174	0.165
0.16	0.89	0.185	0.183
0.18	0.87	0.214	0.209
0.2	0.853	0.244	0.243
0.22	0.835	0.275	0.272
0.25	0.805	0.315	0.316
0.3	0.765	0.383	0.381
0.35	0.732	0.434	0.434
0.4	0.708	0.474	0.474
0.5	0.676	0.531	0.526
0.6	0.658	0.553	0.553
0.7	0.644	0.563	0.564
0.8	0.633	0.565	0.565
0.9	0.62	0.564	0.561
1	0.607	0.557	0.556
1.1	0.595	0.548	0.546
1.3	0.564	0.526	0.526
1.5	0.533	0.504	0.503
1.7	0.503	0.475	0.477
2	0.46	0.439	0.44

[truncated: 2 more sheets: BVF 0.30, BVF 0.35]
